# Supplementary material for: 3-(1H-Imidazo[4,5-f][1,10]phenanthrolin-2-yl)benzonitrile methanol solvate
Source: Acta Crystallogr Sect E Struct Rep Online. 2009 Dec 4;66(Pt 1):o55. doi: 10.1107/S1600536809051472 (PMC2980254; doi:10.1107/S1600536809051472)
Supplement: Supplementary file 1 [file e-66-00o55-sup1.cif]

##############################################################################
###                                                                        ###
###        Electronic paper (Acta Crystallographica Section E)             ###
###                                                                        ###
##############################################################################
#                                                                            #
# This CIF contains the data in a paper accepted for publication in Acta     #
# Crystallographica Section E. It conforms to the requirements of Notes      #
# for Authors for Section E, and has been peer reviewed under the auspices   #
# of the IUCr Commission on Journals.                                        #
#                                                                            #
# Full details of the Crystallographic Information File format               #
# are given in the paper "The Crystallographic Information File (CIF):       #
# a New Standard Archive File for Crystallography" by S. R. Hall, F. H.      #
# Allen and I. D. Brown [Acta Cryst. (1991), A47, 655-685].                  #
#                                                                            #
# The current version of the core CIF dictionary is obtainable from          #
# ftp://ftp.iucr.org/pub/cif_core.dic. The current version number is 2.4.    #
#                                                                            #
# Software is freely available for graphical display of the structure(s) in  #
# this CIF.  For information consult the CIF home page http://www.iucr.org/  #
# cif/home.html                                                              #
#                                                                            #
# This file may be used for bona fide research purposes within the           #
# scientific community so long as proper attribution is given to the journal # 
# article from which it was obtained.                                        #
#                                                                            #
##############################################################################
                                             
data_I
_audit_creation_method     SHELXL-97
_chemical_name_systematic
;
3-(1<i>H</i>-Imidazo[4,5-<i>f</i>][1,10]phenanthrolin-2-yl)benzonitrile
methanol solvate
;
_chemical_name_common     ?
_chemical_formula_moiety     'C20 H11 N5, C H4 O'
_chemical_formula_sum     'C21 H15 N5 O'
_chemical_formula_iupac     'C20 H11 N5, C H4 O'
_chemical_formula_weight     353.38
_chemical_melting_point     ?
_symmetry_cell_setting     'monoclinic'
_symmetry_space_group_name_H-M     'P 21/n'
_symmetry_space_group_name_Hall     '-P 2yn'
loop_
    _symmetry_equiv_pos_as_xyz
    'x, y, z'
    '-x+1/2, y+1/2, -z+1/2'
    '-x, -y, -z'
    'x-1/2, -y-1/2, z-1/2'
_cell_length_a     7.1150(10)
_cell_length_b     18.385(2)
_cell_length_c     13.5576(12)
_cell_angle_alpha     90.00
_cell_angle_beta     99.956(19)
_cell_angle_gamma     90.00
_cell_volume     1746.7(4)
_cell_formula_units_Z     4
_cell_measurement_reflns_used     2018
_cell_measurement_theta_min     3.04
_cell_measurement_theta_max     26.00
_cell_measurement_temperature     293(2)
_exptl_crystal_description     block
_exptl_crystal_colour     colorless
_exptl_crystal_size_max     0.30
_exptl_crystal_size_mid     0.28
_exptl_crystal_size_min     0.26
_exptl_crystal_density_diffrn     1.344
_exptl_crystal_density_meas     ?
_exptl_crystal_density_method     'not measured'
_exptl_crystal_F_000     736
_exptl_absorpt_coefficient_mu     0.087
_exptl_absorpt_correction_type     none
_exptl_absorpt_process_details     ?
_exptl_absorpt_correction_T_min     ?
_exptl_absorpt_correction_T_max     ?
_exptl_special_details
;
;
_diffrn_ambient_temperature     293(2)
_diffrn_radiation_type     MoK\a
_diffrn_radiation_wavelength     0.71073
_diffrn_radiation_source     'fine-focus sealed tube'
_diffrn_radiation_monochromator     graphite
_diffrn_measurement_device_type     'Rigaku, SCXmini'
_diffrn_measurement_method     '\w scan'
_diffrn_detector_area_resol_mean     13.6612
_diffrn_reflns_number     15971
_diffrn_reflns_av_R_equivalents     0.0986
_diffrn_reflns_av_sigmaI/netI     0.0702
_diffrn_reflns_theta_min     3.04
_diffrn_reflns_theta_max     26.00
_diffrn_reflns_theta_full     26.00
_diffrn_measured_fraction_theta_max     0.997
_diffrn_measured_fraction_theta_full     0.997
_diffrn_reflns_limit_h_min     -8
_diffrn_reflns_limit_h_max     8
_diffrn_reflns_limit_k_min     -22
_diffrn_reflns_limit_k_max     22
_diffrn_reflns_limit_l_min     -16
_diffrn_reflns_limit_l_max     16
_diffrn_standards_number     0
_diffrn_standards_interval_count     ?
_diffrn_standards_interval_time     ?
_diffrn_standards_decay_%     ?
_refine_special_details
;
Refinement of <i>F</i>^2^ against ALL reflections. The weighted <i>R</i>-factor
<i>wR</i> and goodness of fit <i>S</i> are based on <i>F</i>^2^, conventional
<i>R</i>-factors <i>R</i> are based on <i>F</i>, with <i>F</i> set to zero for
negative <i>F</i>^2^. The threshold expression of <i>F</i>^2^ >
\s(<i>F</i>^2^) is used only for calculating <i>R</i>-factors(gt) <i>etc</i>.
and is not relevant to the choice of reflections for refinement.
<i>R</i>-factors based on <i>F</i>^2^ are statistically about twice as large
as those based on <i>F</i>, and <i>R</i>- factors based on ALL data will be
even larger.
;
_reflns_number_total     3432
_reflns_number_gt     2018
_reflns_threshold_expression     >2sigma(I)
_refine_ls_structure_factor_coef     Fsqd
_refine_ls_matrix_type     full
_refine_ls_R_factor_all     0.1321
_refine_ls_R_factor_gt     0.0723
_refine_ls_wR_factor_gt     0.1533
_refine_ls_wR_factor_ref     0.1792
_refine_ls_goodness_of_fit_ref     1.036
_refine_ls_restrained_S_all     1.036
_refine_ls_number_reflns     3432
_refine_ls_number_parameters     245
_refine_ls_number_restraints     0
_refine_ls_hydrogen_treatment     constr
_refine_ls_weighting_scheme     calc
_refine_ls_weighting_details
         'calc w=1/[\s^2^(Fo^2^)+(0.0784P)^2^+0.0647P] where P=(Fo^2^+2Fc^2^)/3'
_atom_sites_solution_hydrogens     geom
_atom_sites_solution_primary     direct
_atom_sites_solution_secondary     difmap
_refine_ls_shift/su_max     0.000
_refine_ls_shift/su_mean     0.000
_refine_diff_density_max     0.177
_refine_diff_density_min     -0.189
_refine_ls_extinction_method     none
_refine_ls_extinction_coef     ?
loop_
    _atom_type_symbol
    _atom_type_description
    _atom_type_scat_dispersion_real
    _atom_type_scat_dispersion_imag
    _atom_type_scat_source
    'C' 'C' 0.0033 0.0016
                         'International Tables Vol C Tables 4.2.6.8 and 6.1.1.4'
    'H' 'H' 0.0000 0.0000
                         'International Tables Vol C Tables 4.2.6.8 and 6.1.1.4'
    'N' 'N' 0.0061 0.0033
                         'International Tables Vol C Tables 4.2.6.8 and 6.1.1.4'
    'O' 'O' 0.0106 0.0060
                         'International Tables Vol C Tables 4.2.6.8 and 6.1.1.4'
_computing_data_collection     'CrystalClear (Rigaku, 2005)'
_computing_cell_refinement     'CrystalClear (Rigaku, 2005)'
_computing_data_reduction     'CrystalClear (Rigaku, 2005)'
_computing_structure_solution     'SHELXS97 (Sheldrick, 2008)'
_computing_structure_refinement     'SHELXL97 (Sheldrick, 2008)'
_computing_molecular_graphics     'Ortep-3 for Windows (Farrugia, 1997)'
_computing_publication_material     'SHELXL97 (Sheldrick, 2008)'
loop_
    _atom_site_type_symbol
    _atom_site_label
    _atom_site_fract_x
    _atom_site_fract_y
    _atom_site_fract_z
    _atom_site_U_iso_or_equiv
    _atom_site_adp_type
    _atom_site_calc_flag
    _atom_site_refinement_flags
    _atom_site_occupancy
    _atom_site_disorder_assembly
    _atom_site_disorder_group
    C C1 0.6541(5) -0.05805(18) 0.7761(3) 0.0518(8) Uani d . 1 . .
    C C2 0.6702(4) -0.07430(16) 0.6737(2) 0.0430(7) Uani d . 1 . .
    C C3 0.6441(4) -0.14493(17) 0.6377(3) 0.0510(8) Uani d . 1 . .
    H H3A 0.6173 -0.1822 0.6795 0.061 Uiso calc R 1 . .
    C C4 0.6581(5) -0.15944(17) 0.5396(3) 0.0538(9) Uani d . 1 . .
    H H4A 0.6398 -0.2066 0.5152 0.065 Uiso calc R 1 . .
    C C5 0.6993(4) -0.10430(17) 0.4769(2) 0.0501(8) Uani d . 1 . .
    H H5A 0.7079 -0.1149 0.4107 0.060 Uiso calc R 1 . .
    C C6 0.7281(4) -0.03325(15) 0.5117(2) 0.0386(7) Uani d . 1 . .
    C C7 0.7123(4) -0.01864(16) 0.6113(2) 0.0407(7) Uani d . 1 . .
    H H7A 0.7300 0.0285 0.6360 0.049 Uiso calc R 1 . .
    C C8 0.7695(4) 0.02402(15) 0.4435(2) 0.0391(7) Uani d . 1 . .
    C C9 0.8262(4) 0.08115(15) 0.3144(2) 0.0388(7) Uani d . 1 . .
    C C10 0.8600(4) 0.10077(16) 0.2162(2) 0.0391(7) Uani d . 1 . .
    C C11 0.8394(4) 0.05275(17) 0.1346(2) 0.0490(8) Uani d . 1 . .
    H H11A 0.7998 0.0051 0.1413 0.059 Uiso calc R 1 . .
    C C12 0.8787(5) 0.07721(19) 0.0448(2) 0.0567(9) Uani d . 1 . .
    H H12A 0.8629 0.0470 -0.0110 0.068 Uiso calc R 1 . .
    C C13 0.9430(5) 0.14836(19) 0.0393(2) 0.0596(10) Uani d . 1 . .
    H H13A 0.9758 0.1633 -0.0210 0.072 Uiso calc R 1 . .
    C C14 0.9157(4) 0.17313(16) 0.2013(2) 0.0411(7) Uani d . 1 . .
    C C15 0.9232(4) 0.22708(16) 0.2820(2) 0.0407(7) Uani d . 1 . .
    C C16 0.9749(5) 0.34573(18) 0.3349(3) 0.0622(10) Uani d . 1 . .
    H H16A 1.0103 0.3930 0.3221 0.075 Uiso calc R 1 . .
    C C17 0.9213(5) 0.33164(18) 0.4271(2) 0.0592(9) Uani d . 1 . .
    H H17A 0.9197 0.3687 0.4737 0.071 Uiso calc R 1 . .
    C C18 0.8714(5) 0.26248(17) 0.4477(2) 0.0511(8) Uani d . 1 . .
    H H18A 0.8365 0.2515 0.5090 0.061 Uiso calc R 1 . .
    C C19 0.8732(4) 0.20771(15) 0.3752(2) 0.0388(7) Uani d . 1 . .
    C C20 0.8320(4) 0.13278(15) 0.3885(2) 0.0371(7) Uani d . 1 . .
    C C21 0.9291(6) 0.1623(3) 0.7300(3) 0.1045(16) Uani d . 1 . .
    H H21A 0.9003 0.1877 0.7875 0.157 Uiso calc R 1 . .
    H H21B 1.0353 0.1853 0.7075 0.157 Uiso calc R 1 . .
    H H21C 0.9610 0.1127 0.7478 0.157 Uiso calc R 1 . .
    N N1 0.6392(5) -0.04524(19) 0.8570(2) 0.0749(9) Uani d . 1 . .
    N N2 0.7870(3) 0.01301(12) 0.34899(16) 0.0406(6) Uani d . 1 . .
    N N3 0.7950(3) 0.09555(12) 0.47126(17) 0.0390(6) Uani d . 1 . .
    H H3B 0.7891 0.1137 0.5291 0.047 Uiso calc R 1 . .
    N N4 0.9610(4) 0.19635(14) 0.11301(19) 0.0550(7) Uani d . 1 . .
    N N5 0.9787(4) 0.29620(13) 0.26399(19) 0.0513(7) Uani d . 1 . .
    O O1 0.7700(4) 0.16399(13) 0.65327(16) 0.0640(7) Uani d . 1 . .
    H H1E 0.6578 0.1781 0.6823 0.14(2) Uiso d R 1 . .
loop_
    _atom_site_aniso_label
    _atom_site_aniso_U_11
    _atom_site_aniso_U_22
    _atom_site_aniso_U_33
    _atom_site_aniso_U_12
    _atom_site_aniso_U_13
    _atom_site_aniso_U_23
    C1 0.050(2) 0.061(2) 0.044(2) -0.0024(16) 0.0072(16) 0.0113(16)
    C2 0.0349(16) 0.050(2) 0.0432(18) 0.0017(13) 0.0034(14) 0.0069(14)
    C3 0.051(2) 0.0400(19) 0.063(2) -0.0021(14) 0.0118(17) 0.0147(16)
    C4 0.055(2) 0.0383(19) 0.070(2) -0.0027(14) 0.0155(18) -0.0017(17)
    C5 0.0488(19) 0.050(2) 0.052(2) -0.0018(15) 0.0117(16) -0.0018(16)
    C6 0.0300(16) 0.0410(17) 0.0446(17) 0.0024(12) 0.0063(13) 0.0044(13)
    C7 0.0409(17) 0.0381(17) 0.0426(18) -0.0026(13) 0.0060(14) 0.0031(13)
    C8 0.0345(16) 0.0416(17) 0.0414(17) 0.0021(12) 0.0074(13) 0.0001(13)
    C9 0.0359(16) 0.0419(18) 0.0382(16) -0.0003(12) 0.0051(13) 0.0016(13)
    C10 0.0351(16) 0.0460(18) 0.0361(16) 0.0024(13) 0.0062(13) -0.0013(13)
    C11 0.053(2) 0.0483(19) 0.0457(19) 0.0018(15) 0.0095(16) -0.0034(15)
    C12 0.070(2) 0.062(2) 0.0386(19) 0.0111(17) 0.0105(17) -0.0064(16)
    C13 0.078(3) 0.066(2) 0.0375(19) 0.0088(19) 0.0183(17) 0.0087(17)
    C14 0.0407(17) 0.0470(19) 0.0357(16) 0.0054(13) 0.0071(13) 0.0038(13)
    C15 0.0378(17) 0.0422(18) 0.0422(17) 0.0020(13) 0.0077(14) 0.0027(13)
    C16 0.087(3) 0.0392(19) 0.063(2) -0.0115(17) 0.021(2) -0.0003(17)
    C17 0.079(3) 0.049(2) 0.052(2) -0.0060(17) 0.0183(18) -0.0075(16)
    C18 0.064(2) 0.049(2) 0.0429(18) -0.0016(16) 0.0161(16) -0.0037(15)
    C19 0.0389(17) 0.0409(18) 0.0377(16) 0.0005(12) 0.0099(13) -0.0005(13)
    C20 0.0347(16) 0.0436(18) 0.0345(16) 0.0030(12) 0.0103(13) 0.0041(13)
    C21 0.082(3) 0.134(4) 0.092(3) 0.011(3) -0.002(3) -0.042(3)
    N1 0.071(2) 0.100(3) 0.053(2) -0.0063(18) 0.0090(17) 0.0078(18)
    N2 0.0423(15) 0.0424(15) 0.0386(14) -0.0004(11) 0.0114(11) 0.0001(11)
    N3 0.0434(14) 0.0430(15) 0.0322(13) 0.0006(11) 0.0110(11) -0.0003(11)
    N4 0.073(2) 0.0573(18) 0.0366(15) 0.0024(14) 0.0161(14) 0.0035(13)
    N5 0.0651(18) 0.0425(16) 0.0489(16) -0.0064(13) 0.0171(13) -0.0016(12)
    O1 0.0695(17) 0.0778(17) 0.0474(14) 0.0083(13) 0.0177(13) -0.0119(12)
_geom_special_details
;
All e.s.d.'s (except the e.s.d. in the dihedral angle between two l.s. planes)
are estimated using the full covariance matrix. The cell e.s.d.'s are taken
into account individually in the estimation of e.s.d.'s in distances, angles
and torsion angles; correlations between e.s.d.'s in cell parameters are only
used when they are defined by crystal symmetry. An approximate (isotropic)
treatment of cell e.s.d.'s is used for estimating e.s.d.'s involving l.s.
planes.
;
loop_
    _geom_bond_atom_site_label_1
    _geom_bond_atom_site_label_2
    _geom_bond_site_symmetry_2
    _geom_bond_distance
    _geom_bond_publ_flag
    C1 N1 . 1.145(4) ?
    C1 C2 . 1.444(4) ?
    C2 C3 . 1.388(4) ?
    C2 C7 . 1.393(4) ?
    C3 C4 . 1.376(4) ?
    C3 H3A . 0.9300 ?
    C4 C5 . 1.387(4) ?
    C4 H4A . 0.9300 ?
    C5 C6 . 1.392(4) ?
    C5 H5A . 0.9300 ?
    C6 C7 . 1.400(4) ?
    C6 C8 . 1.465(4) ?
    C7 H7A . 0.9300 ?
    C8 N2 . 1.324(3) ?
    C8 N3 . 1.371(3) ?
    C9 C20 . 1.378(4) ?
    C9 N2 . 1.383(3) ?
    C9 C10 . 1.439(4) ?
    C10 C11 . 1.403(4) ?
    C10 C14 . 1.412(4) ?
    C11 C12 . 1.371(4) ?
    C11 H11A . 0.9300 ?
    C12 C13 . 1.392(5) ?
    C12 H12A . 0.9300 ?
    C13 N4 . 1.323(4) ?
    C13 H13A . 0.9300 ?
    C14 N4 . 1.361(4) ?
    C14 C15 . 1.471(4) ?
    C15 N5 . 1.365(4) ?
    C15 C19 . 1.416(4) ?
    C16 N5 . 1.328(4) ?
    C16 C17 . 1.393(4) ?
    C16 H16A . 0.9300 ?
    C17 C18 . 1.362(4) ?
    C17 H17A . 0.9300 ?
    C18 C19 . 1.409(4) ?
    C18 H18A . 0.9300 ?
    C19 C20 . 1.426(4) ?
    C20 N3 . 1.377(3) ?
    C21 O1 . 1.400(4) ?
    C21 H21A . 0.9600 ?
    C21 H21B . 0.9600 ?
    C21 H21C . 0.9600 ?
    N3 H3B . 0.8600 ?
    O1 H1E . 0.9842 ?
loop_
    _geom_angle_atom_site_label_1
    _geom_angle_atom_site_label_2
    _geom_angle_atom_site_label_3
    _geom_angle_site_symmetry_1
    _geom_angle_site_symmetry_3
    _geom_angle
    _geom_angle_publ_flag
    N1 C1 C2 . . 179.2(4) ?
    C3 C2 C7 . . 120.2(3) ?
    C3 C2 C1 . . 120.2(3) ?
    C7 C2 C1 . . 119.5(3) ?
    C4 C3 C2 . . 119.6(3) ?
    C4 C3 H3A . . 120.2 ?
    C2 C3 H3A . . 120.2 ?
    C3 C4 C5 . . 120.6(3) ?
    C3 C4 H4A . . 119.7 ?
    C5 C4 H4A . . 119.7 ?
    C4 C5 C6 . . 120.8(3) ?
    C4 C5 H5A . . 119.6 ?
    C6 C5 H5A . . 119.6 ?
    C5 C6 C7 . . 118.4(3) ?
    C5 C6 C8 . . 119.6(3) ?
    C7 C6 C8 . . 122.0(3) ?
    C2 C7 C6 . . 120.4(3) ?
    C2 C7 H7A . . 119.8 ?
    C6 C7 H7A . . 119.8 ?
    N2 C8 N3 . . 112.4(2) ?
    N2 C8 C6 . . 124.3(3) ?
    N3 C8 C6 . . 123.2(3) ?
    C20 C9 N2 . . 111.0(3) ?
    C20 C9 C10 . . 120.9(3) ?
    N2 C9 C10 . . 128.1(3) ?
    C11 C10 C14 . . 118.3(3) ?
    C11 C10 C9 . . 124.1(3) ?
    C14 C10 C9 . . 117.6(3) ?
    C12 C11 C10 . . 119.0(3) ?
    C12 C11 H11A . . 120.5 ?
    C10 C11 H11A . . 120.5 ?
    C11 C12 C13 . . 118.4(3) ?
    C11 C12 H12A . . 120.8 ?
    C13 C12 H12A . . 120.8 ?
    N4 C13 C12 . . 125.2(3) ?
    N4 C13 H13A . . 117.4 ?
    C12 C13 H13A . . 117.4 ?
    N4 C14 C10 . . 122.4(3) ?
    N4 C14 C15 . . 117.3(3) ?
    C10 C14 C15 . . 120.3(3) ?
    N5 C15 C19 . . 121.3(3) ?
    N5 C15 C14 . . 118.0(3) ?
    C19 C15 C14 . . 120.8(3) ?
    N5 C16 C17 . . 124.4(3) ?
    N5 C16 H16A . . 117.8 ?
    C17 C16 H16A . . 117.8 ?
    C18 C17 C16 . . 118.6(3) ?
    C18 C17 H17A . . 120.7 ?
    C16 C17 H17A . . 120.7 ?
    C17 C18 C19 . . 119.3(3) ?
    C17 C18 H18A . . 120.3 ?
    C19 C18 H18A . . 120.3 ?
    C18 C19 C15 . . 118.5(3) ?
    C18 C19 C20 . . 125.1(3) ?
    C15 C19 C20 . . 116.4(3) ?
    N3 C20 C9 . . 105.4(2) ?
    N3 C20 C19 . . 131.0(3) ?
    C9 C20 C19 . . 123.6(3) ?
    O1 C21 H21A . . 109.5 ?
    O1 C21 H21B . . 109.5 ?
    H21A C21 H21B . . 109.5 ?
    O1 C21 H21C . . 109.5 ?
    H21A C21 H21C . . 109.5 ?
    H21B C21 H21C . . 109.5 ?
    C8 N2 C9 . . 104.4(2) ?
    C8 N3 C20 . . 106.8(2) ?
    C8 N3 H3B . . 126.6 ?
    C20 N3 H3B . . 126.6 ?
    C13 N4 C14 . . 116.7(3) ?
    C16 N5 C15 . . 117.8(3) ?
    C21 O1 H1E . . 108.4 ?
loop_
    _geom_hbond_atom_site_label_D
    _geom_hbond_atom_site_label_H
    _geom_hbond_atom_site_label_A
    _geom_hbond_site_symmetry_A
    _geom_hbond_distance_DH
    _geom_hbond_distance_HA
    _geom_hbond_distance_DA
    _geom_hbond_angle_DHA
    N3 H3B O1 . 0.86 1.95 2.803(3) 174.2
    O1 H1E N5 4_566 0.98 1.89 2.857(3) 167.9
data_global
_journal_date_recd_electronic     2009-11-28
_journal_date_accepted     2009-11-29
_journal_name_full     'Acta Crystallographica, Section E'
_journal_year     2010
_journal_volume     66
_journal_issue      1
_journal_page_first     o55
_journal_page_last     o55
_journal_paper_category     QO
_journal_coeditor_code     XU2700
_publ_contact_author_name     'Wen-Lan Wang'
_publ_contact_author_address
;
College of Chemistry and Biology, Beihua University, Jilin City 132013,
P. R. China
;
_publ_contact_author_email     'wenlan1964@yeah.net'
_publ_contact_author_fax     '+86-432-4602769'
_publ_contact_author_phone     '+86-432-4602769'
_publ_section_title
;
3-(1<i>H</i>-Imidazo[4,5-<i>f</i>][1,10]phenanthrolin-2-yl)benzonitrile methanol
solvate
;
loop_
    _publ_author_name
    _publ_author_address
    'Wang, Wen-Lan'
;
College of Chemistry and Biology,
Beihua University,
Jilin City 132013,
P. R. China
;
