# Supplementary material for: 3-(1H-Imidazo[4,5-f][1,10]phenanthrolin-2-yl)benzonitrile methanol solvate
Source: Acta Crystallogr Sect E Struct Rep Online. 2009 Dec 4;66(Pt 1):o55. doi: 10.1107/S1600536809051472 (PMC2980254; doi:10.1107/S1600536809051472)
Supplement: Supplementary file 2 [file e-66-00o55-Isup2.hkl]

# 
# h,k,l, Fc-squared, Fo-squared, sigma(Fo-squared) and status flag 
# 
data_I
_shelx_title ' b in P2(1)/n' 
_shelx_refln_list_code          4 
_shelx_F_calc_maximum      216.72 
_exptl_crystal_F_000       736.00 
_reflns_d_resolution_high  0.8107 
 
loop_ 
 _symmetry_equiv_pos_as_xyz 
 'x, y, z' 
 '-x+1/2, y+1/2, -z+1/2' 
 '-x, -y, -z' 
 'x-1/2, -y-1/2, z-1/2' 
 
_cell_length_a     7.1150 
_cell_length_b    18.3846 
_cell_length_c    13.5576 
_cell_angle_alpha  90.000 
_cell_angle_beta   99.956 
_cell_angle_gamma  90.000 
 
_shelx_F_squared_multiplier     1.000 
 
loop_ 
 _refln_index_h 
 _refln_index_k 
 _refln_index_l 
 _refln_F_squared_calc 
 _refln_F_squared_meas 
 _refln_F_squared_sigma 
 _refln_observed_status 
   2   0   0     6216.81     6276.83     75.62 o 
   4   0   0      425.39      428.35     26.02 o 
   6   0   0      117.31      142.30     16.47 o 
   8   0   0        5.46       14.83      9.89 o 
   1   1   0      460.63      403.28      4.80 o 
   2   1   0    46968.05    46770.80    327.71 o 
   3   1   0       81.28       79.24      5.92 o 
   4   1   0        4.80       10.44      5.00 o 
   5   1   0        0.56       10.93      7.01 o 
   6   1   0       31.88       38.85     11.95 o 
   7   1   0       24.39       37.75     11.88 o 
   8   1   0        9.54       27.25     12.85 o 
   1   2   0     2784.89     2593.59     13.92 o 
   2   2   0    19780.03    19994.27     91.30 o 
   3   2   0       41.77       25.90      6.73 o 
   4   2   0      160.66      146.12     11.20 o 
   5   2   0      101.33       88.78      9.51 o 
   6   2   0       71.07       47.52     10.19 o 
   7   2   0        7.77       16.49      9.87 o 
   8   2   0        0.39       10.44     10.86 o 
   1   3   0      822.32      801.30      9.76 o 
   2   3   0     8516.57     8366.50     46.30 o 
   3   3   0       13.50       14.67      4.21 o 
   4   3   0     4369.27     5027.11     59.88 o 
   5   3   0       87.62       91.30      9.59 o 
   6   3   0       47.87       61.53      8.93 o 
   7   3   0       49.18       43.28     12.13 o 
   8   3   0       14.79       24.42      9.78 o 
   0   4   0     2876.30     2624.39     27.85 o 
   1   4   0      255.20      302.57     15.69 o 
   2   4   0      207.19      162.85      8.21 o 
   3   4   0       41.60       41.45      5.26 o 
   4   4   0      289.91      288.50     12.84 o 
   5   4   0      174.25      169.33     17.08 o 
   6   4   0      207.66      203.36     17.03 o 
   7   4   0       14.63       21.37     14.97 o 
   8   4   0       27.95       12.93     11.10 o 
   1   5   0        1.09        0.00      4.21 o 
   2   5   0      344.14      339.98     15.54 o 
   3   5   0      162.33      149.96      9.12 o 
   4   5   0     1098.19     1128.76     20.74 o 
   5   5   0       29.12       27.48      6.54 o 
   6   5   0        5.45        7.18     11.51 o 
   7   5   0       62.44       48.19     10.64 o 
   8   5   0        7.26        7.80     11.95 o 
   0   6   0     2977.52     2696.93     23.16 o 
   1   6   0       64.40       66.02      6.13 o 
   2   6   0      342.15      316.63     10.28 o 
   3   6   0       82.86       87.76     11.81 o 
   4   6   0     1097.14     1260.41     24.34 o 
   5   6   0       27.74       35.23      7.38 o 
   6   6   0      334.94      318.76     13.35 o 
   7   6   0       10.64       12.64     10.36 o 
   8   6   0        3.57        0.00     11.60 o 
   1   7   0      293.33      278.98      9.67 o 
   2   7   0      786.74      768.43     17.99 o 
   3   7   0       60.97       57.12      8.44 o 
   4   7   0      105.54      115.36      9.85 o 
   5   7   0      103.57      106.02     11.33 o 
   6   7   0       83.87      110.10     17.91 o 
   7   7   0        8.31       20.77      9.30 o 
   8   7   0       19.43       19.30     10.52 o 
   0   8   0     1244.83     1096.61     18.91 o 
   1   8   0      501.76      518.00     14.55 o 
   2   8   0      748.75      761.90     19.99 o 
   3   8   0      421.07      414.77     15.63 o 
   4   8   0      130.85      127.68     11.64 o 
   5   8   0      222.40      246.41     14.53 o 
   6   8   0       35.23       32.46     11.91 o 
   7   8   0        0.49        4.61     10.56 o 
   8   8   0        0.00        0.69     11.54 o 
   1   9   0      270.89      271.04      9.99 o 
   2   9   0        3.18        9.18      4.88 o 
   3   9   0      422.20      439.69     16.80 o 
   4   9   0       48.74       50.19      8.24 o 
   5   9   0        0.36        1.46      6.72 o 
   6   9   0       17.75       23.34     10.44 o 
   7   9   0       18.35       16.10      8.99 o 
   0  10   0      116.17      107.67      7.88 o 
   1  10   0       50.59       59.27      5.03 o 
   2  10   0        4.82        0.00      3.73 o 
   3  10   0        9.42       26.66      6.68 o 
   4  10   0      280.47      260.22     16.47 o 
   5  10   0       13.18        2.70      8.03 o 
   6  10   0        0.82       19.11      9.67 o 
   7  10   0       10.92       34.55     10.89 o 
   1  11   0      213.76      181.75      7.81 o 
   2  11   0      285.38      271.74     13.39 o 
   3  11   0      201.07      185.13     11.77 o 
   4  11   0       42.59       51.78      8.91 o 
   5  11   0        7.83        4.05      4.22 o 
   6  11   0      122.89      151.67     16.59 o 
   7  11   0        1.85       20.19     10.13 o 
   0  12   0      408.94      397.52     32.52 o 
   1  12   0      233.17      210.05      9.42 o 
   2  12   0       87.97       97.20      9.63 o 
   3  12   0        1.61        0.18      5.21 o 
   4  12   0        7.90        8.98      8.91 o 
   5  12   0       75.99       66.67      8.76 o 
   6  12   0        2.58       17.31      8.47 o 
   7  12   0        0.01        0.00     10.23 o 
   1  13   0        6.63        9.07      3.61 o 
   2  13   0       18.32       28.22      7.14 o 
   3  13   0        6.43        8.30      7.22 o 
   4  13   0       65.19       74.07      7.32 o 
   5  13   0        1.64        0.00      7.19 o 
   6  13   0      151.52      109.65     17.10 o 
   7  13   0       77.36       60.82     17.06 o 
   0  14   0       26.63       14.22     12.86 o 
   1  14   0       59.55       68.74      9.15 o 
   2  14   0      112.22      115.04      9.93 o 
   3  14   0       38.22       42.91     10.08 o 
   4  14   0       81.23       71.33      9.03 o 
   5  14   0       77.76       67.11     11.94 o 
   6  14   0       94.01       94.24     15.12 o 
   1  15   0        5.55       12.89     10.08 o 
   2  15   0      196.24      199.07     16.06 o 
   3  15   0       29.00       28.54      6.55 o 
   4  15   0       42.50       24.56      9.42 o 
   5  15   0        2.35        9.90      6.76 o 
   6  15   0       26.34       44.19     16.47 o 
   0  16   0      606.31      702.60     49.26 o 
   1  16   0       65.15       68.80     15.02 o 
   2  16   0       44.85       39.03     10.86 o 
   3  16   0        3.29        3.60      7.20 o 
   4  16   0       33.06       30.47      9.17 o 
   5  16   0        7.77        1.86      8.08 o 
   6  16   0       18.69       30.09     20.65 o 
   1  17   0        1.21        8.31     20.07 o 
   2  17   0       13.92       13.86     11.59 o 
   3  17   0       40.76       39.88     13.28 o 
   4  17   0       21.24        7.06     16.10 o 
   5  17   0        2.72       13.71      7.84 o 
   0  18   0        8.88       28.23     17.87 o 
   1  18   0        1.64        9.41     19.64 o 
   2  18   0       20.32        7.16     12.47 o 
   3  18   0        0.64        0.00     11.43 o 
   4  18   0       26.91       34.88     15.18 o 
   5  18   0       17.65       28.59     15.16 o 
   1  19   0       27.62       23.85     14.98 o 
   2  19   0        0.15       17.24     12.82 o 
   3  19   0        6.36       19.81     12.16 o 
   4  19   0        0.02        1.67      9.57 o 
   0  20   0       11.76        7.23     19.75 o 
   1  20   0        0.18        0.00     12.28 o 
   2  20   0       31.74       49.18     18.34 o 
   3  20   0        2.23       22.33     12.85 o 
   4  20   0        3.08        0.00     10.82 o 
   1  21   0        2.49       29.55     24.68 o 
   2  21   0       10.98       28.92     13.01 o 
   3  21   0        0.26        0.00     12.14 o 
   0  22   0       51.00       85.36     27.17 o 
   1  22   0        3.49       16.77     14.24 o 
   2  22   0        0.77       21.60     14.16 o 
  -7   0   1        1.06       17.45     18.06 o 
  -5   0   1       84.81       83.57     15.45 o 
  -3   0   1     1296.52     1402.58     20.98 o 
  -1   0   1      357.48      323.51      9.99 o 
   1   0   1     1605.81     1442.77     11.94 o 
   3   0   1     1690.09     1779.49     56.15 o 
   5   0   1       83.66       70.54     14.16 o 
   7   0   1        9.76        0.00     17.52 o 
  -8   1   1        2.77       27.98      9.23 o 
  -7   1   1       12.17       17.05     11.83 o 
  -6   1   1       10.61       25.08      8.62 o 
  -5   1   1       10.72       11.13      6.95 o 
  -4   1   1      107.42       91.30      8.50 o 
  -3   1   1      664.24      600.47     13.50 o 
  -2   1   1      117.71       87.47      3.20 o 
  -1   1   1     5230.18     4778.40     34.47 o 
   1   1   1    10702.32     9832.07     56.54 o 
   2   1   1    45796.61    45489.22    301.29 o 
   3   1   1       70.27       55.56      7.33 o 
   4   1   1     5427.35     5988.92     74.31 o 
   5   1   1       18.61       23.36      7.12 o 
   6   1   1        2.58        8.78      6.54 o 
   7   1   1       17.70       28.52     11.73 o 
   8   1   1       43.10       17.99      8.99 o 
  -8   2   1        0.01       16.31     14.66 o 
  -7   2   1        4.19        0.00     14.23 o 
  -6   2   1       33.32       27.30      8.27 o 
  -5   2   1       10.96       16.29      5.86 o 
  -4   2   1       66.46       60.66      5.64 o 
  -3   2   1      805.53      799.21     13.53 o 
  -2   2   1     3449.35     3294.09     77.32 o 
  -1   2   1      737.93      582.76     10.57 o 
   1   2   1       84.92       76.78      6.63 o 
   2   2   1      672.11      644.86     14.67 o 
   3   2   1     3646.80     3826.89     59.13 o 
   4   2   1     9087.54    10211.00    159.22 o 
   5   2   1       45.26       52.20      7.73 o 
   6   2   1      576.42      586.27     39.00 o 
   7   2   1        0.88       10.24      6.96 o 
   8   2   1       10.66       20.24     13.58 o 
  -8   3   1       12.58       22.43     11.53 o 
  -7   3   1       14.76        6.93     12.28 o 
  -6   3   1        5.17       14.89      8.34 o 
  -5   3   1        4.20        6.66      5.43 o 
  -4   3   1      377.72      383.23     11.08 o 
  -3   3   1       66.87       69.76      5.85 o 
  -2   3   1     1652.44     1642.57     18.22 o 
  -1   3   1       18.23       21.58      4.15 o 
   0   3   1      720.94      614.71      9.06 o 
   1   3   1     4723.70     4672.25     20.53 o 
   2   3   1      590.78      537.12     10.47 o 
   3   3   1      834.68      852.10     18.63 o 
   4   3   1     2241.73     2386.10     33.59 o 
   5   3   1      265.64      281.27     12.67 o 
   6   3   1      907.62      930.89     33.30 o 
   7   3   1       18.44       23.43     12.76 o 
   8   3   1        6.19       10.39     11.76 o 
  -8   4   1       50.10       55.07     16.46 o 
  -7   4   1        1.40       21.22     11.42 o 
  -6   4   1       55.85       51.45     11.18 o 
  -5   4   1        2.62       11.70      6.35 o 
  -4   4   1        1.84        2.62      7.50 o 
  -3   4   1      287.05      316.49     11.68 o 
  -2   4   1      809.44      757.64     12.12 o 
  -1   4   1     1635.02     1587.82     15.77 o 
   0   4   1    13516.61    12891.46     66.63 o 
   1   4   1      157.34      138.82      6.76 o 
   2   4   1     1750.31     1788.64     19.93 o 
   3   4   1      158.28      172.86      9.76 o 
   4   4   1       63.58       70.81      7.05 o 
   5   4   1      400.94      415.39     18.02 o 
   6   4   1     1346.49     1373.73     48.89 o 
   7   4   1       62.41       46.11     15.93 o 
   8   4   1       49.01       21.74      8.33 o 
  -8   5   1        6.05       14.82     12.84 o 
  -7   5   1        4.75        4.68     11.83 o 
  -6   5   1       19.69        2.76      8.74 o 
  -5   5   1       45.64       45.44      7.85 o 
  -4   5   1      121.57      110.64      8.05 o 
  -3   5   1      551.28      581.84     24.37 o 
  -2   5   1      630.54      668.25     18.14 o 
  -1   5   1      100.02       90.85      6.10 o 
   0   5   1       59.31       50.84      9.16 o 
   1   5   1        1.23        0.00      3.97 o 
   2   5   1       68.59       74.89      6.39 o 
   3   5   1      136.06      141.53      8.35 o 
   4   5   1      132.76      126.32      9.85 o 
   5   5   1       50.93       57.72     11.18 o 
   6   5   1      197.60      177.89     20.38 o 
   7   5   1       10.35       19.48     12.75 o 
   8   5   1      285.88      232.41     52.08 o 
  -8   6   1       39.44       29.65     19.28 o 
  -7   6   1        0.59       16.06     13.77 o 
  -6   6   1      104.07       92.97     14.26 o 
  -5   6   1       38.96       42.29      7.47 o 
  -4   6   1      227.71      256.45     17.10 o 
  -3   6   1      141.23      136.19     11.74 o 
  -2   6   1       96.97       84.35      5.73 o 
  -1   6   1     1323.17     1299.94     16.92 o 
   0   6   1     3126.63     3138.86     16.29 o 
   1   6   1      203.69      181.37      8.80 o 
   2   6   1     1307.23     1213.00     15.69 o 
   3   6   1        0.34        3.89      6.54 o 
   4   6   1       10.42        8.90      5.47 o 
   5   6   1       52.82       61.66      9.60 o 
   6   6   1        0.15       11.84     11.62 o 
   7   6   1        5.29        9.28      8.54 o 
   8   6   1       80.12       53.83     22.91 o 
  -8   7   1        0.47       15.79     11.87 o 
  -7   7   1        0.01       14.97     15.20 o 
  -6   7   1       71.22       55.96      9.35 o 
  -5   7   1       13.90       15.15      6.32 o 
  -4   7   1       26.14       24.44      6.54 o 
  -3   7   1     1015.84     1132.66     26.15 o 
  -2   7   1     3864.72     4171.30     65.90 o 
  -1   7   1       84.57       98.99      5.58 o 
   0   7   1     1371.04     1252.45     14.54 o 
   1   7   1      256.94      242.06     10.53 o 
   2   7   1        9.57       21.66      4.52 o 
   3   7   1      648.81      654.20     16.12 o 
   4   7   1        0.16       10.28      6.50 o 
   5   7   1        8.81        6.01      6.97 o 
   6   7   1        0.69        8.82      5.96 o 
   7   7   1       44.37       47.80     10.38 o 
   8   7   1       43.87       35.91     13.52 o 
  -8   8   1        9.24       41.64     11.34 o 
  -7   8   1        6.69        0.00     10.12 o 
  -6   8   1        8.23       12.54      9.46 o 
  -5   8   1       23.55       30.32      7.75 o 
  -4   8   1      207.47      235.74     14.37 o 
  -3   8   1      410.51      446.61     16.82 o 
  -2   8   1        3.58        5.30      4.79 o 
  -1   8   1     1322.35     1452.35     26.64 o 
   0   8   1      227.09      231.61      6.43 o 
   1   8   1       23.54       16.60     10.98 o 
   2   8   1      150.92      162.57      8.68 o 
   3   8   1       21.25       28.51      5.39 o 
   4   8   1       26.58       28.27      9.00 o 
   5   8   1       62.10       54.09      8.44 o 
   6   8   1        1.24        7.21      7.42 o 
   7   8   1        0.02        2.89      6.35 o 
  -8   9   1       67.01       57.29     12.59 o 
  -7   9   1       15.12       36.35     17.54 o 
  -6   9   1       22.90       22.90      9.46 o 
  -5   9   1       16.15       24.07      9.77 o 
  -4   9   1       43.11       59.31      8.41 o 
  -3   9   1       59.45       47.03      5.66 o 
  -2   9   1       22.67       11.99      5.21 o 
  -1   9   1      623.82      724.79     16.58 o 
   0   9   1     1618.22     1774.94     30.23 o 
   1   9   1      310.45      373.17      8.91 o 
   2   9   1        0.06        3.70      5.03 o 
   3   9   1       87.93       99.24      9.62 o 
   4   9   1       28.12       35.54      7.79 o 
   5   9   1        0.39       16.33      6.43 o 
   6   9   1       47.19       59.36      9.63 o 
   7   9   1        9.57        7.53      9.22 o 
  -7  10   1        0.01       18.06      8.58 o 
  -6  10   1      220.22      219.68     18.80 o 
  -5  10   1        5.93       11.61      8.79 o 
  -4  10   1      105.36       88.99     11.60 o 
  -3  10   1       56.68       52.77      7.79 o 
  -2  10   1      451.73      532.89     17.54 o 
  -1  10   1     1014.98     1086.12     22.47 o 
   0  10   1      159.39      117.62      4.82 o 
   1  10   1     1219.04     1321.28     24.55 o 
   2  10   1       39.10       37.38      5.52 o 
   3  10   1      145.99      137.75     14.50 o 
   4  10   1       65.34       69.03      9.04 o 
   5  10   1       65.54       70.18      7.55 o 
   6  10   1        6.24       12.21     10.24 o 
   7  10   1        0.54       14.59      8.98 o 
  -7  11   1       13.66        4.99      8.48 o 
  -6  11   1       48.76       55.65     11.27 o 
  -5  11   1      223.48      235.05     26.25 o 
  -4  11   1        0.51        7.71      4.70 o 
  -3  11   1      214.23      225.33     11.76 o 
  -2  11   1      334.41      339.52     11.30 o 
  -1  11   1      118.29      113.26     10.97 o 
   0  11   1      165.21      125.56     10.43 o 
   1  11   1      430.64      435.81     13.63 o 
   2  11   1       63.21       63.18      8.82 o 
   3  11   1       25.98       38.28      7.97 o 
   4  11   1       11.20       28.21     15.34 o 
   5  11   1       11.74       11.36      6.54 o 
   6  11   1        1.22        8.43      6.53 o 
   7  11   1       13.46       12.50     10.36 o 
  -7  12   1       70.51       70.10     13.05 o 
  -6  12   1      261.50      283.68     24.56 o 
  -5  12   1       26.05       26.08     13.73 o 
  -4  12   1      532.16      583.19     24.12 o 
  -3  12   1       67.94       63.96      8.92 o 
  -2  12   1      207.94      205.55     10.57 o 
  -1  12   1        5.35        4.83     10.89 o 
   0  12   1        1.14        7.02      4.54 o 
   1  12   1        2.64        0.18      4.17 o 
   2  12   1       60.75       76.24      9.75 o 
   3  12   1        6.49        3.96      6.42 o 
   4  12   1        0.03        0.00      8.32 o 
   5  12   1       48.53       33.43      7.26 o 
   6  12   1       12.79       20.25      8.84 o 
   7  12   1       16.33       14.77     12.16 o 
  -7  13   1        0.36        8.70      8.77 o 
  -6  13   1       72.35       74.05     12.52 o 
  -5  13   1       73.53       91.87     12.65 o 
  -4  13   1       94.68       87.97     10.20 o 
  -3  13   1       46.25       42.02      8.66 o 
  -2  13   1       23.75       15.38      5.38 o 
  -1  13   1       36.69       43.16     11.75 o 
   0  13   1       15.94       35.57      8.68 o 
   1  13   1       51.34       63.88     10.13 o 
   2  13   1       40.14       25.06     15.10 o 
   3  13   1      148.27      155.87     13.78 o 
   4  13   1        1.94        0.00      7.08 o 
   5  13   1        4.31       11.34      5.88 o 
   6  13   1       17.35       13.61      8.27 o 
  -6  14   1      147.05      139.57     21.36 o 
  -5  14   1       69.59       55.94     11.19 o 
  -4  14   1      322.61      336.82     16.06 o 
  -3  14   1        2.10        5.84      5.99 o 
  -2  14   1      110.35      118.66     11.68 o 
  -1  14   1       30.50       18.82      7.78 o 
   0  14   1        5.25        8.48      9.30 o 
   1  14   1       12.78       41.23     14.07 o 
   2  14   1        7.52       24.20      7.54 o 
   3  14   1        2.13        8.21      7.49 o 
   4  14   1      100.47      113.54     10.27 o 
   5  14   1        0.04        0.00      5.93 o 
   6  14   1       31.30       26.10      8.57 o 
  -6  15   1        8.34        6.03     11.31 o 
  -5  15   1        5.41        8.26      8.82 o 
  -4  15   1      455.57      494.61     26.37 o 
  -3  15   1       80.51       63.12      8.80 o 
  -2  15   1      322.12      305.12     13.93 o 
  -1  15   1       19.47       18.85      8.38 o 
   0  15   1       93.49       77.75     13.09 o 
   1  15   1       57.21       46.84      9.10 o 
   2  15   1       59.34       55.48     10.06 o 
   3  15   1       26.08       34.11     10.14 o 
   4  15   1       20.71       35.58      9.72 o 
   5  15   1       33.56       35.40     10.00 o 
   6  15   1       10.82       15.94     28.78 o 
  -6  16   1       37.79       49.16     16.27 o 
  -5  16   1        3.48        0.18      8.14 o 
  -4  16   1       57.37       56.98      8.99 o 
  -3  16   1       89.08       73.69      9.15 o 
  -2  16   1      676.03      620.02     23.18 o 
  -1  16   1        3.04        0.00     12.21 o 
   0  16   1       99.36      100.18     16.42 o 
   1  16   1        0.34        9.83      9.10 o 
   2  16   1       12.34        7.98      8.11 o 
   3  16   1        0.01        0.45      6.62 o 
   4  16   1       27.17       13.70      8.17 o 
   5  16   1        1.80       17.24      6.92 o 
   6  16   1        0.26       12.22     14.45 o 
  -5  17   1       42.01       63.17     21.31 o 
  -4  17   1       87.98       78.01     15.12 o 
  -3  17   1       22.91       18.02     13.09 o 
  -2  17   1      128.49      134.83     15.96 o 
  -1  17   1       57.15       60.36     13.68 o 
   0  17   1      275.73      277.82     17.91 o 
   1  17   1        0.01       12.97     11.86 o 
   2  17   1      186.92      159.85     30.00 o 
   3  17   1       21.53       27.50     14.93 o 
   4  17   1        9.52        9.07      7.68 o 
   5  17   1        0.02        0.00      8.55 o 
  -5  18   1        7.87       48.40     39.46 o 
  -4  18   1       36.61       40.58     12.32 o 
  -3  18   1       85.71       83.95     19.35 o 
  -2  18   1       35.09       32.27     13.54 o 
  -1  18   1        6.13        0.00     15.53 o 
   0  18   1       91.78       67.52     16.71 o 
   1  18   1       13.56       18.78     12.58 o 
   2  18   1       17.47        0.00     11.68 o 
   3  18   1        2.39        6.21      9.25 o 
   4  18   1       94.27       98.29     18.62 o 
   5  18   1        7.63       22.11     16.52 o 
  -4  19   1       34.80       21.03     11.25 o 
  -3  19   1        4.46       15.96     11.77 o 
  -2  19   1        1.33       33.51     13.54 o 
  -1  19   1        7.58       27.52     14.84 o 
   0  19   1        4.76       14.96     16.28 o 
   1  19   1        0.11       24.28     12.66 o 
   2  19   1        5.41        5.26     14.91 o 
   3  19   1        0.73       20.48     10.92 o 
   4  19   1       28.64       22.32     16.13 o 
  -4  20   1        1.90       34.24     16.10 o 
  -3  20   1        0.42       20.08     12.21 o 
  -2  20   1       46.29       49.64     19.01 o 
  -1  20   1        5.50       25.26     15.27 o 
   0  20   1        2.83       26.17     13.32 o 
   1  20   1        8.39        3.88     12.47 o 
   2  20   1        2.48       38.74     13.75 o 
   3  20   1        6.54       22.58     10.63 o 
  -3  21   1       28.36       34.03     14.20 o 
  -2  21   1       13.66       19.29     12.98 o 
  -1  21   1       17.24       40.90     14.47 o 
   0  21   1       35.39       57.24     17.23 o 
   1  21   1        0.62       21.43     13.42 o 
   2  21   1        7.22        3.01     14.01 o 
   3  21   1        7.91       13.23      8.66 o 
  -2  22   1        1.52       32.37     18.33 o 
  -1  22   1       17.49       23.10     13.98 o 
   0  22   1        3.63        0.00     12.81 o 
   1  22   1        5.03       23.74     14.60 o 
  -8   0   2        0.24        0.71     18.67 o 
  -6   0   2        1.60       34.84     18.56 o 
  -4   0   2      289.50      278.91     14.76 o 
  -2   0   2      522.90      517.25     17.22 o 
   0   0   2       41.92       46.65      3.73 o 
   2   0   2     9693.23     9529.41     59.82 o 
   4   0   2     1706.30     1892.97     46.32 o 
   6   0   2      162.20      166.70     17.80 o 
   8   0   2       14.28        9.84     20.07 o 
  -8   1   2        4.94       11.76     11.32 o 
  -7   1   2       20.39       17.43     14.60 o 
  -6   1   2       96.39      116.84     16.07 o 
  -5   1   2        5.93        8.41      4.16 o 
  -4   1   2        9.86        9.36      5.72 o 
  -3   1   2      158.31      119.40      3.79 o 
  -2   1   2        3.38        3.34      2.93 o 
  -1   1   2       62.20       44.32      4.07 o 
   0   1   2     1807.89     1457.31      9.60 o 
   1   1   2      305.12      206.25     40.78 o 
   2   1   2        8.37       13.95      3.50 o 
   3   1   2      554.02      525.70     16.45 o 
   4   1   2     1469.89     1595.03     28.58 o 
   5   1   2       14.16        8.53      6.23 o 
   6   1   2      100.55       79.40      9.77 o 
   7   1   2       21.25       21.48      6.71 o 
   8   1   2        0.98       20.05     10.37 o 
  -8   2   2       61.67       52.68     14.91 o 
  -7   2   2       17.50       23.80     12.84 o 
  -6   2   2       83.61      101.66     16.58 o 
  -5   2   2       12.83       21.13      8.70 o 
  -4   2   2      320.30      325.51     12.86 o 
  -3   2   2      113.19      127.56      5.79 o 
  -2   2   2      741.95      575.49     11.98 o 
  -1   2   2     1830.79     1679.13     15.92 o 
   0   2   2     1397.95     1254.99     10.11 o 
   2   2   2     1411.38     1366.18     13.93 o 
   3   2   2      339.16      317.31     10.81 o 
   4   2   2     1352.09     1533.62     27.03 o 
   5   2   2       28.98       16.04      6.10 o 
   6   2   2     1435.21     1477.86     68.94 o 
   7   2   2        7.04        8.72      9.66 o 
   8   2   2       55.85       33.28     10.19 o 
  -8   3   2       18.87       24.28     11.57 o 
  -7   3   2        8.73       14.04     11.03 o 
  -6   3   2      166.51      183.60     19.53 o 
  -5   3   2        0.70        8.57      9.76 o 
  -4   3   2      281.70      236.90      9.79 o 
  -3   3   2      183.70      177.36     54.59 o 
  -2   3   2       61.77       58.11      5.02 o 
  -1   3   2     6005.48     5878.35     49.15 o 
   0   3   2       54.99       52.21      5.61 o 
   2   3   2      309.80      313.86      9.28 o 
   3   3   2     1697.22     1684.82     31.72 o 
   4   3   2      904.96      962.25     20.02 o 
   5   3   2      842.29      879.50     18.14 o 
   6   3   2      367.47      374.64     21.99 o 
   7   3   2        4.25       12.09      9.75 o 
   8   3   2      258.46      218.34     52.47 o 
  -8   4   2       19.06        6.59     13.56 o 
  -7   4   2        4.69        0.00     12.72 o 
  -6   4   2       34.87       27.17      8.61 o 
  -5   4   2      205.94      216.67     12.62 o 
  -4   4   2        8.56        3.62      2.85 o 
  -3   4   2       76.69       76.68      6.79 o 
  -2   4   2      164.66      169.37      6.22 o 
  -1   4   2       45.22       38.62      5.21 o 
   0   4   2       65.22       53.35      7.80 o 
   1   4   2     8522.75     8048.28     44.82 o 
   2   4   2       35.85       36.09      5.34 o 
   3   4   2      765.87      825.07     18.97 o 
   4   4   2       12.76        9.39      6.62 o 
   5   4   2        0.29       19.67      9.33 o 
   6   4   2       74.94       94.09      9.47 o 
   7   4   2       72.74       43.92     11.30 o 
   8   4   2      263.23      243.29     51.27 o 
  -8   5   2       42.85       41.62     12.19 o 
  -7   5   2        1.17        0.00     12.13 o 
  -6   5   2      303.50      277.43     19.08 o 
  -5   5   2       10.88       12.38      8.42 o 
  -4   5   2      569.26      557.73     17.47 o 
  -3   5   2      442.70      362.61     13.40 o 
  -2   5   2      142.89      150.19      6.40 o 
  -1   5   2      565.77      545.61     11.23 o 
   0   5   2       51.01       49.11     10.26 o 
   1   5   2        5.70        6.56      5.86 o 
   2   5   2     1063.60     1085.32     15.36 o 
   3   5   2      144.29      138.53      8.66 o 
   4   5   2      769.69      839.87     20.41 o 
   5   5   2      238.19      229.06     13.82 o 
   6   5   2      153.36      143.60     17.43 o 
   7   5   2      200.42      171.46     19.57 o 
   8   5   2       75.23       48.50     17.94 o 
  -8   6   2        0.89        0.00     12.80 o 
  -7   6   2        0.04       15.78     11.54 o 
  -6   6   2       38.59       31.02      9.23 o 
  -5   6   2        7.27       17.19      8.82 o 
  -4   6   2      295.73      319.93     18.51 o 
  -3   6   2       89.95       67.16      6.60 o 
  -2   6   2      236.62      203.29      8.98 o 
  -1   6   2        2.75        0.00      3.78 o 
   0   6   2       30.28       15.83      6.08 o 
   1   6   2       45.17       54.35      6.74 o 
   2   6   2      144.86      154.23      8.48 o 
   3   6   2       11.43       12.57      7.54 o 
   4   6   2        4.08       16.73      6.21 o 
   5   6   2      408.61      430.79     24.29 o 
   6   6   2       58.80       56.59      9.10 o 
   7   6   2       30.96       23.90     10.06 o 
   8   6   2        0.55        0.00     14.86 o 
  -8   7   2        3.06       29.75     19.38 o 
  -7   7   2        4.46        3.11     14.36 o 
  -6   7   2        1.42        0.69      8.64 o 
  -5   7   2       55.66       51.54      8.76 o 
  -4   7   2       54.84       85.01     11.89 o 
  -3   7   2        0.06        0.18      4.67 o 
  -2   7   2       38.69       38.71      5.28 o 
  -1   7   2      757.41      752.99     10.78 o 
   0   7   2      515.86      511.20     15.98 o 
   1   7   2        1.36        0.71      3.38 o 
   2   7   2      269.61      267.32      9.14 o 
   3   7   2      299.13      307.10     13.33 o 
   4   7   2      105.32      107.87     10.07 o 
   5   7   2       16.86       22.92     10.10 o 
   6   7   2       31.84       40.05      7.27 o 
   7   7   2       35.70       29.38      9.10 o 
  -8   8   2        7.61       12.80     13.28 o 
  -7   8   2        4.02       27.72     12.00 o 
  -6   8   2       99.51      100.67     11.53 o 
  -5   8   2       36.50       35.91     11.86 o 
  -4   8   2       71.02       60.25      8.54 o 
  -3   8   2       16.95       12.71      8.31 o 
  -2   8   2      543.52      582.55     16.62 o 
  -1   8   2      139.21      124.66      8.73 o 
   0   8   2     1567.42     1595.04     39.16 o 
   1   8   2     1090.80     1044.08     21.46 o 
   2   8   2     1095.26     1210.13     25.20 o 
   3   8   2      263.57      266.66     12.38 o 
   4   8   2       39.56       36.73      7.66 o 
   5   8   2       45.63       43.04      6.75 o 
   6   8   2        1.17        7.05      6.28 o 
   7   8   2       18.29       19.88      9.36 o 
  -8   9   2        2.05       13.71     23.58 o 
  -7   9   2       10.69       17.11     11.53 o 
  -6   9   2       16.83        0.00      8.70 o 
  -5   9   2       44.22       46.30      7.87 o 
  -4   9   2      130.97      119.16     11.00 o 
  -3   9   2      141.32      173.77      8.59 o 
  -2   9   2      325.85      382.30     10.78 o 
   0   9   2     1138.29     1248.46     29.33 o 
   1   9   2     2039.87     2329.81     41.67 o 
   2   9   2      135.85      132.46      9.17 o 
   3   9   2       82.28       75.74      8.20 o 
   4   9   2        4.53       14.59      7.36 o 
   5   9   2        2.95        1.75      6.09 o 
   6   9   2        0.48        8.89      6.77 o 
   7   9   2       22.89       28.35     11.47 o 
  -7  10   2       10.63       16.32     10.11 o 
  -6  10   2        0.45        0.00      9.12 o 
  -5  10   2        6.51       15.25     10.34 o 
  -4  10   2       55.85       50.66      8.84 o 
  -3  10   2      125.79      155.85      9.13 o 
  -2  10   2      138.10      138.44      7.88 o 
  -1  10   2     1059.09     1121.08     21.89 o 
   0  10   2       43.12       43.74      6.76 o 
   1  10   2      268.20      267.18      8.16 o 
   2  10   2      314.80      292.95     11.56 o 
   3  10   2       53.39       65.62      9.38 o 
   4  10   2      167.54      169.34     13.26 o 
   5  10   2        0.60        0.00      6.58 o 
   6  10   2        8.65       18.89      7.21 o 
   7  10   2        0.57        6.17     12.26 o 
  -7  11   2        9.40       15.34      8.62 o 
  -6  11   2      286.39      271.30     30.00 o 
  -5  11   2        1.66        0.85      6.08 o 
  -4  11   2      388.69      444.87     33.88 o 
  -3  11   2       53.58       55.47      8.60 o 
  -2  11   2      606.61      658.44     15.81 o 
  -1  11   2       75.02        3.90     23.81 o 
   0  11   2      118.16      124.91      9.05 o 
   1  11   2        8.11        5.65      9.60 o 
   2  11   2      463.47      481.71     15.96 o 
   3  11   2      178.24      190.53     11.12 o 
   4  11   2       15.50       19.02      7.18 o 
   5  11   2        0.99       10.91      6.61 o 
   6  11   2        0.08        3.65      6.46 o 
   7  11   2       18.94       26.30     14.39 o 
  -7  12   2       13.83       17.55      8.49 o 
  -6  12   2       55.44       51.76     11.14 o 
  -5  12   2        2.79       20.60      9.90 o 
  -4  12   2       98.59      102.35     14.64 o 
  -3  12   2       88.29       89.51     11.48 o 
  -2  12   2      361.86      413.92     12.49 o 
  -1  12   2      120.95      145.90     11.94 o 
   0  12   2        6.83       20.12      7.24 o 
   1  12   2       11.09       22.16      8.47 o 
   2  12   2       11.38       10.17      7.59 o 
   3  12   2      102.28      110.86     10.76 o 
   4  12   2        1.15        7.04      9.01 o 
   5  12   2       65.26       78.93     12.51 o 
   6  12   2        0.48       11.17      9.63 o 
   7  12   2        0.11        5.69     10.02 o 
  -7  13   2        0.82       14.18     11.20 o 
  -6  13   2       51.61       59.45     11.63 o 
  -5  13   2       79.30       78.32      9.53 o 
  -4  13   2      337.48      328.65     20.21 o 
  -3  13   2       10.89       34.66      7.89 o 
  -2  13   2      261.28      262.16      9.92 o 
  -1  13   2      353.62      406.68     15.00 o 
   0  13   2       67.07       64.88      9.73 o 
   1  13   2       61.83       49.28     10.12 o 
   2  13   2        0.03       15.24     10.97 o 
   3  13   2       12.98       26.03      9.82 o 
   4  13   2        1.44        8.60     10.12 o 
   5  13   2        7.00       13.38      9.94 o 
   6  13   2       16.42        9.66      8.94 o 
  -6  14   2       15.95       19.26      9.54 o 
  -5  14   2        0.31       11.95      7.45 o 
  -4  14   2      304.77      314.08     18.92 o 
  -3  14   2      312.57      329.48     15.93 o 
  -2  14   2      881.84      874.46     47.73 o 
  -1  14   2       49.35       32.98      9.01 o 
   0  14   2      293.87      330.16     18.11 o 
   1  14   2      494.41      458.81     21.47 o 
   2  14   2       26.54       26.76      8.04 o 
   3  14   2       12.65       12.50      5.94 o 
   4  14   2        5.04       27.84      7.36 o 
   5  14   2       55.29       50.19      8.93 o 
   6  14   2        0.56        0.00     13.57 o 
  -6  15   2       44.99       45.37     11.26 o 
  -5  15   2       35.81       48.46      9.23 o 
  -4  15   2        6.37        5.18      6.91 o 
  -3  15   2       56.54       79.74     13.60 o 
  -2  15   2      187.55      178.81     13.11 o 
  -1  15   2      898.92      919.62     26.29 o 
   0  15   2     1214.07     1246.35     31.60 o 
   1  15   2      161.45      162.22     14.03 o 
   2  15   2       86.74       84.86     12.54 o 
   3  15   2       78.05       79.34     12.73 o 
   4  15   2        2.55       16.70      7.51 o 
   5  15   2        0.06        0.46      7.45 o 
   6  15   2        9.48       20.81     24.53 o 
  -6  16   2        0.76        0.00     15.78 o 
  -5  16   2       13.35       12.99     10.25 o 
  -4  16   2       24.50       36.11      9.70 o 
  -3  16   2      316.80      276.03     20.26 o 
  -2  16   2       33.73       11.58      7.28 o 
  -1  16   2      139.35      136.07     11.65 o 
   0  16   2      105.74       92.09     11.55 o 
   1  16   2      206.44      191.80     20.26 o 
   2  16   2      334.03      342.83     24.09 o 
   3  16   2       12.08        9.37      9.52 o 
   4  16   2       13.49       10.96      9.55 o 
   5  16   2        3.55       11.12      9.25 o 
  -5  17   2       20.06        3.34     14.42 o 
  -4  17   2       70.95       49.00     13.83 o 
  -3  17   2       32.32       33.34     12.49 o 
  -2  17   2      291.68      297.49     24.08 o 
  -1  17   2      242.87      207.31     19.28 o 
   0  17   2      182.96      162.69     11.61 o 
   1  17   2       68.45       67.73     14.35 o 
   2  17   2      302.71      319.41     32.03 o 
   3  17   2       25.30       21.55     10.40 o 
   4  17   2       52.13       56.60     12.94 o 
   5  17   2        0.52        6.05      6.40 o 
  -5  18   2       80.23       87.13     22.81 o 
  -4  18   2      108.42      122.65     26.34 o 
  -3  18   2       61.10       37.35     12.73 o 
  -2  18   2       48.28       64.80     14.78 o 
  -1  18   2        0.12        9.67     13.03 o 
   0  18   2       55.93       44.92     16.22 o 
   1  18   2       15.17        9.64     12.23 o 
   2  18   2       97.70       88.70     17.63 o 
   3  18   2        2.74       17.69      9.96 o 
   4  18   2      112.11       68.54     14.84 o 
  -4  19   2        8.70        2.88     10.95 o 
  -3  19   2       54.41       31.83     12.85 o 
  -2  19   2       11.19       17.72     13.01 o 
  -1  19   2        0.01       16.91     12.77 o 
   0  19   2        9.89       33.42     13.65 o 
   1  19   2       21.81       17.68     15.34 o 
   2  19   2       21.18       17.71     10.08 o 
   3  19   2       17.22       24.71      9.57 o 
   4  19   2       18.48       15.09     11.64 o 
  -4  20   2        4.90       16.42     15.33 o 
  -3  20   2        1.09        9.30     12.12 o 
  -2  20   2       23.07       39.01     17.84 o 
  -1  20   2        0.00        0.06     13.73 o 
   0  20   2        0.00        0.00     13.57 o 
   1  20   2        8.37        7.58     13.26 o 
   2  20   2        9.85       23.51     13.07 o 
   3  20   2        0.03       14.76      7.24 o 
  -3  21   2        5.53       46.29     13.54 o 
  -2  21   2        0.42       19.82     12.75 o 
  -1  21   2        1.61       29.01     28.07 o 
   0  21   2        0.51       10.06     12.94 o 
   1  21   2        0.69        0.00     12.75 o 
   2  21   2        4.49        2.43      9.79 o 
  -2  22   2        0.06        3.93     12.21 o 
  -1  22   2       25.25       32.22     15.66 o 
   0  22   2        4.33       37.55     18.73 o 
   1  22   2        4.78       17.86     13.50 o 
  -7   0   3       27.96       28.68     24.00 o 
  -5   0   3      151.53      166.75     19.05 o 
  -3   0   3      354.56      313.85     17.27 o 
  -1   0   3       33.03       21.44     12.20 o 
   1   0   3     7706.47     7398.97     42.21 o 
   3   0   3       46.90       46.08      7.23 o 
   5   0   3       47.21       42.42     11.07 o 
   7   0   3        1.84        0.00     11.55 o 
  -8   1   3        0.30       14.71      9.26 o 
  -7   1   3        1.14       18.24     12.21 o 
  -6   1   3       74.40       59.85     14.75 o 
  -5   1   3       14.40       30.11     13.77 o 
  -4   1   3       72.13       61.58     11.37 o 
  -3   1   3      427.38      425.60      9.62 o 
  -2   1   3     1105.67     1063.51     10.09 o 
  -1   1   3     4265.20     4255.83     40.69 o 
   0   1   3      136.21      132.48      6.21 o 
   1   1   3        0.09        0.00      3.44 o 
   2   1   3      513.20      488.27     10.85 o 
   3   1   3       15.71       17.82      4.49 o 
   4   1   3      156.23      167.40     14.42 o 
   5   1   3       37.92       27.76      6.28 o 
   6   1   3      110.59      117.58     14.39 o 
   7   1   3        0.53        9.42      7.30 o 
   8   1   3       50.36       32.01     59.69 o 
  -8   2   3       12.50       20.19     12.97 o 
  -7   2   3        7.39       47.33     14.07 o 
  -6   2   3        1.45        3.35     15.25 o 
  -5   2   3       46.32       57.43      8.99 o 
  -4   2   3       42.83       38.81      5.80 o 
  -3   2   3        5.47       14.03      4.99 o 
  -1   2   3       32.32       39.18      5.43 o 
   0   2   3     3330.10     3215.37     21.07 o 
   1   2   3      102.01       92.90      6.21 o 
   2   2   3       40.67       44.94      6.45 o 
   3   2   3      354.13      304.93     37.01 o 
   4   2   3        4.25        5.26      7.45 o 
   5   2   3        3.08       17.03      7.05 o 
   6   2   3       74.99       70.13      8.60 o 
   7   2   3        0.48       10.47      6.34 o 
   8   2   3        9.37       27.44     17.26 o 
  -8   3   3       43.59       37.76     12.33 o 
  -7   3   3       42.75       34.33     12.88 o 
  -6   3   3        0.01        2.96     11.68 o 
  -5   3   3      113.97      116.41     12.57 o 
  -4   3   3      375.37      359.69     12.77 o 
  -3   3   3        0.25        3.68      5.20 o 
  -2   3   3      953.57      961.33     11.26 o 
  -1   3   3     1107.59      955.85     11.80 o 
   0   3   3      683.21      649.11      8.08 o 
   1   3   3       20.29        4.58      3.63 o 
   2   3   3      207.03      184.21      8.14 o 
   3   3   3        3.70        0.48      4.80 o 
   4   3   3        0.93        7.36      6.17 o 
   5   3   3       32.37       22.48      6.17 o 
   6   3   3       60.97       40.21      8.69 o 
   7   3   3       32.07       24.81      7.40 o 
   8   3   3      189.87      128.22     31.16 o 
  -8   4   3        7.30       17.60     11.21 o 
  -7   4   3       18.23       10.86     10.54 o 
  -6   4   3      217.20      211.58     16.76 o 
  -5   4   3       33.44       44.62      9.45 o 
  -4   4   3      217.43      197.62     11.23 o 
  -3   4   3       25.52       21.50      6.94 o 
  -2   4   3     2392.54     2447.67     19.21 o 
  -1   4   3       18.08        9.91      4.70 o 
   0   4   3      337.24      266.89      6.76 o 
   1   4   3      115.46      100.94      7.36 o 
   2   4   3       96.65       88.98      5.59 o 
   3   4   3      216.84      213.69     11.70 o 
   4   4   3       51.87       43.28      6.09 o 
   5   4   3      246.69      266.13     16.92 o 
   6   4   3      218.88      192.68     14.80 o 
   7   4   3       30.71       34.67      9.92 o 
   8   4   3       16.15        6.29     11.45 o 
  -8   5   3        5.59        0.00     12.69 o 
  -7   5   3        1.31        8.74     11.25 o 
  -6   5   3      103.99      101.29     13.08 o 
  -5   5   3       12.95        7.10      9.40 o 
  -4   5   3      259.82      218.47     17.51 o 
  -3   5   3      146.34      131.58      8.46 o 
  -2   5   3     2255.12     2274.63     24.90 o 
  -1   5   3      320.01      262.37      7.75 o 
   1   5   3       23.34       25.76      4.47 o 
   2   5   3      164.47      163.12      7.32 o 
   3   5   3     1165.99     1249.60     20.83 o 
   4   5   3       19.54       33.30     10.98 o 
   5   5   3        8.34       19.85      6.39 o 
   6   5   3        1.20        6.73      4.38 o 
   7   5   3      157.26      163.58     21.22 o 
   8   5   3        6.01       14.64     14.03 o 
  -8   6   3        8.19       20.99     12.88 o 
  -7   6   3        0.20       28.92     16.31 o 
  -6   6   3        0.11        7.97      7.58 o 
  -5   6   3        9.51        6.19      6.86 o 
  -4   6   3      181.23      184.49     11.31 o 
  -3   6   3      461.62      501.64     11.18 o 
  -2   6   3       61.82       50.95      5.19 o 
  -1   6   3      855.34      823.41     12.06 o 
   0   6   3      975.59      968.71     11.21 o 
   1   6   3       60.38       60.52      7.52 o 
   2   6   3       32.87       17.86      6.29 o 
   3   6   3       25.74       26.05      4.54 o 
   4   6   3      234.74      239.33     12.21 o 
   5   6   3      498.14      522.67     19.18 o 
   6   6   3        0.75        0.00      6.88 o 
   7   6   3        0.97        8.29      9.75 o 
  -8   7   3        0.95       14.60     13.42 o 
  -7   7   3        2.22        9.67     10.61 o 
  -6   7   3       14.43       20.26      8.29 o 
  -5   7   3       83.19       93.47     12.23 o 
  -4   7   3      806.68      890.48     19.08 o 
  -3   7   3       15.79       15.95      4.89 o 
  -2   7   3     1179.50     1197.14     24.00 o 
  -1   7   3     1895.51     1989.37     37.85 o 
   0   7   3      314.21      263.36      9.75 o 
   1   7   3      531.15      563.41     16.47 o 
   2   7   3       12.10       24.57      5.03 o 
   3   7   3      423.53      442.41     15.47 o 
   4   7   3        3.39        4.64      6.73 o 
   5   7   3       18.04       21.13      6.28 o 
   6   7   3        2.57       12.91      6.87 o 
   7   7   3       16.41       26.95      9.73 o 
  -8   8   3       12.35        0.00     12.88 o 
  -7   8   3       54.11       52.42     17.59 o 
  -6   8   3      125.24      126.83     13.29 o 
  -5   8   3        1.57       35.51     19.93 o 
  -4   8   3      159.57      151.20     14.24 o 
  -3   8   3      417.68      428.39     12.21 o 
  -2   8   3     1515.41     1786.59     32.92 o 
  -1   8   3        4.21        4.25      8.94 o 
   0   8   3      895.16      928.52     30.62 o 
   1   8   3        0.66        0.00      2.91 o 
   2   8   3      135.80      133.29      6.80 o 
   3   8   3        3.00       13.14      6.28 o 
   4   8   3        0.51        0.00      6.19 o 
   5   8   3       39.44       37.59      7.02 o 
   6   8   3       31.42       39.47      8.54 o 
   7   8   3       19.75       20.55     11.46 o 
  -8   9   3       11.90       23.89     11.76 o 
  -7   9   3       16.30       15.93     20.91 o 
  -6   9   3       27.57        2.08     11.74 o 
  -5   9   3      188.66      183.51     24.59 o 
  -4   9   3      133.59      126.40     12.22 o 
  -3   9   3        0.15        7.49      5.84 o 
  -2   9   3      264.84      295.13     12.68 o 
   0   9   3       72.93       89.62      8.52 o 
   1   9   3      121.14      110.18      8.00 o 
   2   9   3       12.90       29.83     10.40 o 
   3   9   3       57.75       66.75      7.84 o 
   4   9   3      139.66      142.15     10.47 o 
   5   9   3       50.87       54.26      9.50 o 
   6   9   3       14.48       12.08      8.43 o 
   7   9   3        0.72       19.23     16.55 o 
  -7  10   3       20.29       32.02     12.83 o 
  -6  10   3        4.47        0.00      8.95 o 
  -5  10   3       43.39       41.00      9.64 o 
  -4  10   3      264.24      302.02     16.15 o 
  -3  10   3        7.12       12.04      7.39 o 
  -2  10   3      133.93      131.04      8.21 o 
  -1  10   3      134.76      131.17      5.23 o 
   0  10   3      453.28      567.78     34.00 o 
   1  10   3      114.26      105.07      7.77 o 
   2  10   3      344.88      393.45     14.45 o 
   3  10   3      215.65      242.74     15.61 o 
   4  10   3        2.02        0.00      9.86 o 
   5  10   3        0.00        0.00      6.71 o 
   6  10   3        8.10        2.22      8.60 o 
   7  10   3        0.31       15.09      8.86 o 
  -7  11   3       12.26       18.36     11.40 o 
  -6  11   3        0.04        0.00     12.80 o 
  -5  11   3        6.52       19.26      6.57 o 
  -4  11   3        0.62        3.06      7.90 o 
  -3  11   3       27.66       32.80      7.07 o 
  -2  11   3       14.42        9.83      5.09 o 
  -1  11   3      125.33      110.98      8.96 o 
   0  11   3        0.08        0.00      8.17 o 
   1  11   3      139.06      165.57     13.30 o 
   2  11   3      283.34      317.17     11.27 o 
   3  11   3       19.98       26.72      7.46 o 
   4  11   3       83.64       89.14     10.12 o 
   5  11   3       44.31       48.83      9.42 o 
   6  11   3       31.12       15.53      8.24 o 
   7  11   3        0.00       57.31     12.02 o 
  -7  12   3        6.61       20.14     11.65 o 
  -6  12   3       48.20       39.32     14.13 o 
  -5  12   3        6.86        7.49      8.52 o 
  -4  12   3      190.59      215.07     12.98 o 
  -3  12   3        1.50        4.54      6.48 o 
  -2  12   3      426.78      459.81     15.98 o 
  -1  12   3       13.24        9.96      7.83 o 
   0  12   3      123.79      127.87     12.49 o 
   1  12   3       63.48       67.00     10.09 o 
   2  12   3      133.53      121.94      7.57 o 
   3  12   3       84.28      106.03     12.51 o 
   4  12   3       91.99       89.44      8.26 o 
   5  12   3      127.39      112.37     11.22 o 
   6  12   3       15.47        7.98      6.09 o 
  -7  13   3        7.72       13.24     12.93 o 
  -6  13   3        7.91       10.53     10.16 o 
  -5  13   3        5.65        8.50      8.15 o 
  -4  13   3        7.61       16.52      7.58 o 
  -3  13   3        6.59        9.22      5.30 o 
  -2  13   3      128.77      132.27     13.69 o 
  -1  13   3       11.96        2.56      7.66 o 
   0  13   3     1424.24     1508.93     34.46 o 
   1  13   3        0.69        0.00      8.07 o 
   2  13   3      313.17      322.88     22.56 o 
   3  13   3      524.43      505.57     23.11 o 
   4  13   3       27.30       27.10      8.17 o 
   5  13   3        0.05        0.00      8.34 o 
   6  13   3        3.77        6.89      8.47 o 
  -6  14   3        0.14        1.71      9.56 o 
  -5  14   3        0.01        8.22      8.84 o 
  -4  14   3       32.14       32.93      7.39 o 
  -3  14   3        5.34        7.43      9.03 o 
  -2  14   3       65.59       55.60     16.83 o 
  -1  14   3       59.93       65.05     11.72 o 
   0  14   3       84.24       65.32     11.46 o 
   1  14   3      208.67      225.72     14.79 o 
   2  14   3      530.58      509.54     21.60 o 
   3  14   3       21.21       34.40      7.02 o 
   4  14   3       61.68       66.97     11.03 o 
   5  14   3       75.53       36.77     22.87 o 
   6  14   3       11.69       19.01     14.94 o 
  -6  15   3       47.87       35.25     14.44 o 
  -5  15   3        1.75       13.69      9.31 o 
  -4  15   3      124.77      105.21     13.90 o 
  -3  15   3      141.37      143.91     15.01 o 
  -2  15   3      845.94      891.03     34.61 o 
  -1  15   3        5.80       25.86      9.88 o 
   0  15   3      415.56      435.35     17.94 o 
   1  15   3       93.22      114.74     15.42 o 
   2  15   3        3.71       11.14      9.70 o 
   3  15   3       11.90       13.70     11.59 o 
   4  15   3       14.63       18.16      7.51 o 
   5  15   3       24.38       32.70     13.86 o 
   6  15   3        0.25        0.89     13.81 o 
  -6  16   3       11.66        1.25      8.44 o 
  -5  16   3       45.36       39.04     12.18 o 
  -4  16   3      265.73      237.06     21.75 o 
  -3  16   3       35.14       35.22      9.61 o 
  -2  16   3      501.48      516.35     18.18 o 
  -1  16   3      291.04      340.61     20.66 o 
   0  16   3     1014.10     1069.93     40.47 o 
   1  16   3        3.09        0.00      8.08 o 
   2  16   3      284.12      319.38     25.51 o 
   3  16   3        0.56        8.34      6.40 o 
   4  16   3      124.47      122.02     16.11 o 
   5  16   3       37.24       40.25     10.79 o 
  -5  17   3       25.64       22.28     14.78 o 
  -4  17   3      161.04      186.34     19.27 o 
  -3  17   3       13.18       14.46      9.05 o 
  -2  17   3      219.97      208.90     16.96 o 
  -1  17   3        1.23        7.35     11.18 o 
   0  17   3        0.06        5.05      7.30 o 
   1  17   3       70.97       82.48     11.16 o 
   2  17   3      218.26      224.27     22.92 o 
   3  17   3       14.45       10.66      6.18 o 
   4  17   3       44.71       39.89     10.75 o 
   5  17   3        0.06        6.15      6.38 o 
  -5  18   3       13.57        1.96     13.42 o 
  -4  18   3       41.48       32.30     12.24 o 
  -3  18   3        2.03        9.93     16.17 o 
  -2  18   3       11.62        0.00     11.41 o 
  -1  18   3        7.18       23.16     21.15 o 
   0  18   3       78.37       84.12     24.86 o 
   1  18   3        0.04        2.39      7.80 o 
   2  18   3      293.30      338.23     30.52 o 
   3  18   3        3.93        3.15      9.26 o 
   4  18   3      133.14      160.36     24.47 o 
  -4  19   3        6.66        0.00     10.86 o 
  -3  19   3       10.29       38.78     13.61 o 
  -2  19   3        0.06       31.34     12.79 o 
  -1  19   3        2.15       32.30     13.27 o 
   0  19   3      230.99      230.40     25.13 o 
   1  19   3        5.19       21.63     21.46 o 
   2  19   3        9.03       21.45     11.01 o 
   3  19   3        0.90        9.84     10.28 o 
   4  19   3       65.46       60.23     18.18 o 
  -4  20   3        0.15       15.09     11.09 o 
  -3  20   3       11.71        8.17     18.55 o 
  -2  20   3       16.05       27.26     13.89 o 
  -1  20   3        0.50        0.32     12.81 o 
   0  20   3        2.42       21.33     13.57 o 
   1  20   3        5.00       15.13     12.89 o 
   2  20   3        9.08       35.20     15.50 o 
   3  20   3       14.80       30.45     13.14 o 
  -3  21   3        1.42        3.93     14.69 o 
  -2  21   3       17.15       26.59     13.72 o 
  -1  21   3        0.22       12.37     12.72 o 
   0  21   3       19.17       44.30     14.49 o 
   1  21   3        0.73       11.67     12.45 o 
   2  21   3        8.62       17.46     12.36 o 
  -1  22   3       11.72       17.99     13.16 o 
   0  22   3        4.35       18.75     15.61 o 
   1  22   3        6.22       10.89      8.13 o 
  -8   0   4       42.55       54.42     42.48 o 
  -6   0   4      296.59      252.74     33.14 o 
  -4   0   4       28.54       21.44     14.78 o 
  -2   0   4     3287.15     3554.89     28.74 o 
   0   0   4      110.69      129.67     12.89 o 
   2   0   4       93.78       92.87     13.13 o 
   4   0   4      100.01       95.13     15.11 o 
   6   0   4       15.39       21.97      8.99 o 
   8   0   4        8.74       36.53     29.74 o 
  -8   1   4       60.43       35.38     15.61 o 
  -7   1   4        0.07        8.36     12.53 o 
  -6   1   4      116.42      143.20     19.04 o 
  -5   1   4       80.36       76.01     16.65 o 
  -4   1   4      606.97      591.28     16.31 o 
  -3   1   4      118.36      124.79      8.61 o 
  -2   1   4     1194.51     1160.02     13.01 o 
  -1   1   4      413.94      334.53      8.11 o 
   0   1   4      591.16      568.69     10.32 o 
   1   1   4       36.06       25.26      3.74 o 
   2   1   4      394.02      358.93     12.46 o 
   3   1   4      371.61      393.58     14.46 o 
   4   1   4        0.42        6.18      5.97 o 
   5   1   4      203.81      173.03     14.73 o 
   6   1   4        0.89        6.00      5.64 o 
   7   1   4        0.90        0.92      6.31 o 
   8   1   4        1.01        0.00     22.52 o 
  -8   2   4       17.79       15.35     13.34 o 
  -7   2   4        6.05       12.65     10.87 o 
  -6   2   4        9.63        8.99      9.11 o 
  -5   2   4      140.72      170.22     15.92 o 
  -4   2   4       54.55       51.84      7.02 o 
  -3   2   4      832.01      808.64     20.82 o 
  -2   2   4      342.27      391.82     10.10 o 
  -1   2   4      233.92      266.58     13.30 o 
   0   2   4      589.68      562.36     11.75 o 
   1   2   4       68.64       59.72      7.67 o 
   2   2   4       44.17        2.99     21.98 o 
   3   2   4      351.38      354.44     13.46 o 
   4   2   4       12.17       12.29      4.56 o 
   5   2   4       84.18       65.83      8.76 o 
   6   2   4       27.53       26.09      9.99 o 
   7   2   4       25.24       28.78      7.41 o 
  -8   3   4       40.21       54.70     16.75 o 
  -7   3   4       30.40       54.83     14.71 o 
  -6   3   4       68.56       47.94     14.99 o 
  -5   3   4       58.27       57.65      9.69 o 
  -4   3   4      186.82      206.88     11.58 o 
  -3   3   4       98.91       87.13      9.93 o 
  -2   3   4        6.65        4.90      3.63 o 
  -1   3   4      672.19      638.05     15.16 o 
   0   3   4       53.61       49.08      5.85 o 
   1   3   4      475.89      489.52     13.02 o 
   2   3   4        1.55        1.54      4.49 o 
   3   3   4      122.78      115.31     10.61 o 
   4   3   4       20.33       28.04      6.32 o 
   5   3   4       28.95       23.43      7.93 o 
   6   3   4       19.48       13.28      7.34 o 
   7   3   4       16.23       23.21     63.40 o 
  -8   4   4        8.07       25.97     13.57 o 
  -7   4   4        3.13        0.00     12.99 o 
  -6   4   4        0.24       14.50     10.37 o 
  -5   4   4       15.16       10.26      9.73 o 
  -4   4   4       12.21        5.49      7.61 o 
  -3   4   4       22.58       12.44      5.74 o 
  -2   4   4      335.86      355.25      9.61 o 
  -1   4   4      562.27      553.64     13.68 o 
   0   4   4      678.91      626.15     12.94 o 
   1   4   4       98.10       88.77      5.38 o 
   3   4   4        3.28        0.00      6.51 o 
   4   4   4       25.82       29.98      6.53 o 
   5   4   4        1.40        0.00      5.51 o 
   6   4   4        0.01       15.24      9.08 o 
   7   4   4        0.04        0.00      7.04 o 
  -8   5   4       34.91       26.91     17.23 o 
  -7   5   4       70.52       50.66     13.49 o 
  -6   5   4        0.40       15.52     17.51 o 
  -5   5   4        2.02        0.00      8.50 o 
  -4   5   4      149.23      151.87     10.27 o 
  -3   5   4       23.74       45.31      6.65 o 
  -2   5   4       19.77       13.73      4.06 o 
  -1   5   4     3175.67     3120.57     42.27 o 
   0   5   4      158.67      139.42      7.85 o 
   1   5   4      100.16       94.40     11.30 o 
   2   5   4       11.16       16.12      4.59 o 
   3   5   4        0.55       10.15      5.75 o 
   4   5   4       15.18       19.38      6.82 o 
   5   5   4       73.29       63.21      8.62 o 
   6   5   4        1.67       21.83      7.86 o 
   7   5   4        1.05        0.00      8.66 o 
  -8   6   4        6.22        0.00     13.41 o 
  -7   6   4        4.13       30.52     21.19 o 
  -6   6   4        3.29        8.09      6.72 o 
  -5   6   4        4.21       18.41     10.55 o 
  -4   6   4      101.02       95.56      9.46 o 
  -3   6   4      827.15      783.85     15.28 o 
  -2   6   4     3344.38     3660.63     64.78 o 
  -1   6   4       26.93       27.46      6.05 o 
   0   6   4     3498.01     3662.64     40.68 o 
   1   6   4     1506.53     1660.16     31.15 o 
   2   6   4       42.79       30.08      5.03 o 
   3   6   4       69.33       65.07      8.64 o 
   4   6   4        2.07        3.04      6.30 o 
   5   6   4        4.84        2.63      5.94 o 
   6   6   4       16.18       26.37      7.49 o 
   7   6   4        0.01       15.59      8.55 o 
  -8   7   4       19.52       10.22     13.43 o 
  -7   7   4        5.90        2.54     11.37 o 
  -6   7   4       30.18       18.66     11.67 o 
  -5   7   4       19.08       29.34      8.86 o 
  -4   7   4      133.47      140.79     10.51 o 
  -3   7   4      579.60      564.62     21.87 o 
  -2   7   4      200.98      159.71      8.61 o 
  -1   7   4     1913.71     1901.98     32.39 o 
   0   7   4     1522.41     1609.35     32.91 o 
   1   7   4      357.84      426.06     10.33 o 
   2   7   4     1312.53     1423.73     21.58 o 
   3   7   4       17.01       21.01      5.34 o 
   4   7   4      110.95      104.10     11.86 o 
   5   7   4        1.50        5.00      8.66 o 
   6   7   4       66.27       73.84     12.23 o 
   7   7   4       50.51       34.01     10.60 o 
  -8   8   4       26.56       36.29     10.70 o 
  -7   8   4        6.38       14.45     13.10 o 
  -6   8   4       40.60       46.47      9.91 o 
  -5   8   4       58.58       67.70     10.35 o 
  -4   8   4      180.69      186.63      9.47 o 
  -3   8   4      315.89      325.25     11.76 o 
  -2   8   4       71.85       86.10      8.42 o 
  -1   8   4      267.00      245.87     13.27 o 
   0   8   4        0.40        2.89      3.91 o 
   1   8   4      115.23      119.94      7.96 o 
   2   8   4       32.89       34.20      4.93 o 
   3   8   4      861.21      915.75     19.93 o 
   4   8   4       16.42       27.00      6.04 o 
   5   8   4       37.48       35.42      7.48 o 
   6   8   4        0.30        1.17     13.43 o 
   7   8   4        0.88       11.67     14.32 o 
  -8   9   4        9.79        9.17     15.54 o 
  -7   9   4        2.64       17.68     10.75 o 
  -6   9   4       56.16       47.33     14.47 o 
  -5   9   4       51.18       45.25     12.42 o 
  -4   9   4      387.78      398.76     18.17 o 
  -3   9   4      119.12      135.99      9.44 o 
  -2   9   4       25.93       26.23      5.70 o 
  -1   9   4      123.64      142.44     10.01 o 
   0   9   4      634.66      712.93     18.29 o 
   1   9   4      243.74      229.02      7.74 o 
   2   9   4      785.50      797.39     19.81 o 
   3   9   4       53.90       48.71      6.60 o 
   4   9   4      109.73      133.08     14.11 o 
   5   9   4       89.92       80.34     10.92 o 
   6   9   4        9.89        0.00      9.48 o 
   7   9   4        8.28       16.15      8.77 o 
  -7  10   4       31.48       19.47     12.01 o 
  -6  10   4       88.82       94.72     12.13 o 
  -5  10   4        0.02       13.59      7.41 o 
  -4  10   4       46.21       52.63      8.62 o 
  -3  10   4       11.33       10.44      5.79 o 
  -2  10   4      404.93      409.29     13.50 o 
  -1  10   4        3.39        0.26      7.68 o 
   0  10   4      159.52      174.50     10.62 o 
   1  10   4       97.60       86.91      8.18 o 
   2  10   4       30.12       30.94      5.90 o 
   3  10   4        5.22        6.55      5.75 o 
   4  10   4       56.03       55.81     12.13 o 
   5  10   4       11.75        9.95      7.36 o 
   6  10   4       33.29       49.60     10.85 o 
   7  10   4       14.75       39.13     11.27 o 
  -7  11   4        0.05       18.19     11.28 o 
  -6  11   4        0.04       13.21     11.05 o 
  -5  11   4       22.87       13.68     10.21 o 
  -4  11   4       37.47       31.53      7.96 o 
  -3  11   4       36.46       35.36     10.75 o 
  -2  11   4       12.34       15.57      7.49 o 
  -1  11   4       76.39       74.44     10.46 o 
   0  11   4        1.08        0.00      8.34 o 
   1  11   4      109.66      132.78     12.02 o 
   2  11   4      128.60      126.45     10.40 o 
   3  11   4      300.67      328.88     16.70 o 
   4  11   4        0.13        6.40      7.30 o 
   5  11   4        5.00       19.77      7.94 o 
   6  11   4       21.11       18.03      8.63 o 
  -7  12   4        1.42        4.85     15.21 o 
  -6  12   4       20.15       21.23      9.10 o 
  -5  12   4       29.34       33.95      9.66 o 
  -4  12   4       80.25       74.29     10.55 o 
  -3  12   4        4.68        3.53      6.81 o 
  -2  12   4       16.27       14.17      7.79 o 
  -1  12   4      135.13      137.94     12.97 o 
   0  12   4       52.81       52.21     11.43 o 
   1  12   4      172.64      188.05     13.29 o 
   2  12   4        1.79       10.87     10.96 o 
   3  12   4      185.28      222.59     11.22 o 
   4  12   4      635.25      666.74     21.97 o 
   5  12   4      157.07      115.76     13.24 o 
   6  12   4       20.76       17.55      7.44 o 
  -7  13   4        3.25       10.31     14.10 o 
  -6  13   4        0.35        4.83      8.41 o 
  -5  13   4       30.12       25.76      9.38 o 
  -4  13   4       49.89       47.09      7.35 o 
  -3  13   4       12.04        7.40      6.79 o 
  -2  13   4      242.26      256.26     15.14 o 
  -1  13   4       47.70       52.84      9.65 o 
   0  13   4      556.35      556.81     19.38 o 
   1  13   4      844.86      829.41     46.24 o 
   2  13   4      230.00      221.43     22.08 o 
   3  13   4       94.20       88.39     12.32 o 
   4  13   4       27.92       28.01     11.28 o 
   5  13   4        0.57       11.32      7.29 o 
   6  13   4      109.86       70.79     14.12 o 
  -6  14   4       13.61       20.25      9.09 o 
  -5  14   4       14.24       17.95      9.51 o 
  -4  14   4        6.76        5.61      6.82 o 
  -3  14   4       52.60       54.14     11.36 o 
  -2  14   4       59.69       63.10     11.61 o 
  -1  14   4      321.04      331.30     17.70 o 
   0  14   4      261.95      239.36     17.72 o 
   1  14   4       47.78       35.87      9.02 o 
   2  14   4     1043.39     1179.38     46.67 o 
   3  14   4      214.15      216.93     17.37 o 
   4  14   4        6.09        3.79      7.96 o 
   5  14   4        0.67        0.00     10.18 o 
   6  14   4        0.28        6.62     17.17 o 
  -6  15   4        5.45       11.12     10.13 o 
  -5  15   4        5.87       11.72     10.79 o 
  -4  15   4        2.10        0.00      6.96 o 
  -3  15   4       34.38       35.68      9.71 o 
  -2  15   4       23.89       19.86      9.89 o 
  -1  15   4      439.63      449.27     36.13 o 
   0  15   4      262.17      254.53     22.84 o 
   1  15   4      149.52      164.10     13.63 o 
   2  15   4       95.09       83.50     12.19 o 
   3  15   4       35.19       16.66      7.89 o 
   4  15   4      132.99      142.54     25.11 o 
   5  15   4        9.61       20.37     14.68 o 
  -6  16   4        2.14       10.25     10.28 o 
  -5  16   4        0.12       16.65     16.00 o 
  -4  16   4       23.96       15.41      9.74 o 
  -3  16   4       99.02       69.02     11.73 o 
  -2  16   4        6.82       10.79      9.03 o 
  -1  16   4        3.93       23.19     11.51 o 
   0  16   4      122.02      113.60     13.31 o 
   1  16   4       10.81        5.36      6.85 o 
   2  16   4       51.51       59.05     10.75 o 
   3  16   4       30.43       23.04     11.01 o 
   4  16   4       63.79       52.59     10.83 o 
   5  16   4       10.45       19.88      7.66 o 
  -5  17   4        7.65        6.40     10.51 o 
  -4  17   4        0.29        4.38      8.25 o 
  -3  17   4       76.07       87.74     12.42 o 
  -2  17   4      232.90      217.73     20.31 o 
  -1  17   4        7.02       13.43      9.41 o 
   0  17   4      187.55      205.91     16.90 o 
   1  17   4       23.26       14.01      9.08 o 
   2  17   4       11.73       14.91      9.03 o 
   3  17   4       45.97       54.37     10.46 o 
   4  17   4      166.28      158.61     25.04 o 
  -5  18   4       22.17       31.16     22.22 o 
  -4  18   4       20.24       28.50     11.88 o 
  -3  18   4        3.33       23.22     10.02 o 
  -2  18   4      119.29      118.01     15.07 o 
  -1  18   4       27.96       17.70      9.00 o 
   0  18   4       20.31       24.84      9.61 o 
   1  18   4       20.98       23.91      8.79 o 
   2  18   4       64.68       36.05      8.88 o 
   3  18   4        3.82        9.19      9.25 o 
   4  18   4       20.47       32.28     11.80 o 
  -4  19   4       29.46       32.93     24.06 o 
  -3  19   4       22.37        1.77     12.01 o 
  -2  19   4       15.20        8.38     12.38 o 
  -1  19   4        0.37        0.00     12.56 o 
   0  19   4       10.84       22.61     13.14 o 
   1  19   4       27.97       43.83     14.29 o 
   2  19   4       39.15       20.39     12.49 o 
   3  19   4        2.02       17.77     12.95 o 
  -3  20   4       15.12       25.20     12.51 o 
  -2  20   4        0.74        7.11     12.36 o 
  -1  20   4       30.05       25.27     13.50 o 
   0  20   4        0.06       11.61     12.26 o 
   1  20   4        3.76        6.42     18.64 o 
   2  20   4       40.38       63.76     21.83 o 
   3  20   4        0.50       24.25     26.68 o 
  -2  21   4        3.35       10.90     13.37 o 
  -1  21   4        3.98        0.65     14.44 o 
   0  21   4        0.08       18.79     13.21 o 
   1  21   4        0.03        9.57     10.29 o 
   2  21   4       18.32       38.84     26.79 o 
   0  22   4        2.27        3.29     13.44 o 
  -7   0   5      113.33       97.62     31.33 o 
  -5   0   5      583.14      653.02     33.85 o 
  -3   0   5      966.93     1100.70     63.19 o 
  -1   0   5     3747.16     3961.17     33.58 o 
   1   0   5     1691.81     1725.57     24.11 o 
   3   0   5      241.95      280.74     33.06 o 
   5   0   5       13.78       24.21      7.71 o 
   7   0   5        1.97        0.00     38.77 o 
  -8   1   5       61.22       79.86     20.12 o 
  -7   1   5       95.79       92.55     20.08 o 
  -6   1   5        0.00        0.00     13.27 o 
  -5   1   5      192.70      202.42     15.99 o 
  -4   1   5      471.14      497.16     30.08 o 
  -3   1   5       28.33       10.51     12.31 o 
  -2   1   5     1608.04     1726.99     16.22 o 
  -1   1   5     1476.42     1572.45     15.03 o 
   0   1   5       57.41       62.42      5.47 o 
   1   1   5      144.49      126.98      6.70 o 
   2   1   5       33.17       32.41      4.74 o 
   3   1   5      100.25       98.57      8.21 o 
   4   1   5        1.79       11.07      4.04 o 
   5   1   5       84.70       79.83     10.60 o 
   6   1   5        0.36        7.87      5.43 o 
   7   1   5        0.02        5.20      9.72 o 
  -8   2   5       37.16       31.35     15.49 o 
  -7   2   5        0.12       22.23     14.31 o 
  -6   2   5      483.21      535.47     39.67 o 
  -5   2   5       55.59      104.99     23.85 o 
  -4   2   5      671.79      688.40     23.26 o 
  -2   2   5       84.65       72.33      6.99 o 
  -1   2   5      276.70      257.69     10.40 o 
   0   2   5        7.51        5.81      3.58 o 
   1   2   5        3.26        0.00      7.36 o 
   2   2   5      182.03      152.64     21.31 o 
   3   2   5      311.69      300.55     19.90 o 
   4   2   5       21.90       29.48      7.26 o 
   5   2   5       10.07        8.98      3.97 o 
   6   2   5       10.03       17.11      7.34 o 
   7   2   5       11.74       13.87     10.04 o 
  -8   3   5       20.64       19.25     15.94 o 
  -7   3   5        2.01       11.29     10.94 o 
  -6   3   5       12.91       21.55     11.26 o 
  -5   3   5       43.91       53.75     10.09 o 
  -4   3   5       50.31       40.14      6.38 o 
  -3   3   5       84.01       44.12     10.94 o 
  -2   3   5        1.09        3.34      3.41 o 
  -1   3   5       42.62       68.49      6.18 o 
   0   3   5       29.81       36.24      5.38 o 
   1   3   5        8.51        8.16      7.08 o 
   2   3   5       10.15       15.25      4.40 o 
   3   3   5      482.97      465.36     15.73 o 
   4   3   5      347.05      393.43     30.75 o 
   5   3   5       14.56        4.52      8.75 o 
   6   3   5       44.63       47.41     10.22 o 
   7   3   5        0.04        0.00     10.60 o 
  -8   4   5       49.02       27.94     12.53 o 
  -7   4   5        0.66       12.73     13.82 o 
  -6   4   5       67.26       56.66     14.52 o 
  -5   4   5        4.45        3.72      7.49 o 
  -4   4   5      188.42      208.84     15.18 o 
  -3   4   5       26.82       21.98      4.73 o 
  -2   4   5      247.65      260.54     10.07 o 
  -1   4   5       11.04       10.47      5.28 o 
   0   4   5       14.30       19.28      3.69 o 
   1   4   5     1807.58     1937.42     51.17 o 
   2   4   5      971.21     1026.76     24.55 o 
   3   4   5      314.57      322.88     47.21 o 
   4   4   5      216.59      237.07     15.90 o 
   5   4   5        1.97       11.29      7.05 o 
   6   4   5        8.43        5.71      8.24 o 
   7   4   5        0.00       15.11      9.33 o 
  -8   5   5       12.40       14.28     11.76 o 
  -7   5   5        2.26       35.66     23.24 o 
  -6   5   5        3.69       24.69     14.63 o 
  -5   5   5        6.35       16.95      9.96 o 
  -4   5   5      161.69      178.53     11.04 o 
  -3   5   5      171.44      180.72      9.17 o 
  -2   5   5        7.68        5.76      4.20 o 
  -1   5   5        4.05        8.51      6.48 o 
   0   5   5       33.89       37.50      5.41 o 
   1   5   5      734.43      809.75     19.61 o 
   2   5   5     1460.69     1530.24     26.34 o 
   3   5   5      156.18      174.56     11.98 o 
   4   5   5        1.01        0.00      4.28 o 
   5   5   5       49.31       49.48      9.21 o 
   6   5   5       20.32        7.77      6.29 o 
   7   5   5       20.77       27.76      8.10 o 
  -8   6   5       21.71       11.67     13.12 o 
  -7   6   5        3.06       28.39     12.17 o 
  -6   6   5       66.17       60.90     15.38 o 
  -5   6   5      244.20      237.68     15.54 o 
  -4   6   5        2.80       14.59     12.55 o 
  -3   6   5        6.61        9.40      4.79 o 
  -2   6   5      919.19     1093.17     21.84 o 
  -1   6   5      639.44      844.05     19.05 o 
   0   6   5     1231.11     1265.90     24.73 o 
   1   6   5       50.60       47.28      4.56 o 
   2   6   5        7.12        3.86      5.42 o 
   3   6   5      139.27      141.85      7.50 o 
   4   6   5       34.81       23.36      7.90 o 
   5   6   5        8.18       35.18     14.44 o 
   6   6   5       23.05       22.34      9.18 o 
   7   6   5       28.88       12.36     11.06 o 
  -8   7   5      176.11      153.94     26.78 o 
  -7   7   5       78.67       68.18     14.57 o 
  -6   7   5        8.88       10.98      7.76 o 
  -5   7   5       39.86       43.62      8.86 o 
  -4   7   5        2.76        0.01      4.88 o 
  -3   7   5      326.41      337.05     11.97 o 
  -2   7   5      107.86      141.02      7.69 o 
  -1   7   5       98.94      108.90      9.22 o 
   0   7   5     1164.73     1303.68     24.92 o 
   1   7   5      245.62      284.28      9.48 o 
   2   7   5        8.52        2.08      5.28 o 
   3   7   5      171.36      194.54      9.45 o 
   4   7   5        8.88       22.01      8.50 o 
   5   7   5       80.58       97.75     11.20 o 
   6   7   5       20.21       22.81     18.32 o 
   7   7   5       10.70        5.73     12.33 o 
  -8   8   5        2.07       21.85     13.56 o 
  -7   8   5       47.11       44.03     20.40 o 
  -6   8   5      148.50      207.92     16.81 o 
  -5   8   5      216.37      223.99     14.25 o 
  -4   8   5      181.04      185.01     10.26 o 
  -3   8   5       55.37       70.95     11.80 o 
  -2   8   5      118.78      151.48     11.42 o 
  -1   8   5        8.85        3.73      3.23 o 
   0   8   5      252.27      270.19      9.85 o 
   1   8   5       48.18       31.31      5.26 o 
   2   8   5      129.99      147.14     14.37 o 
   3   8   5       19.25       10.49      7.05 o 
   4   8   5      309.03      307.54     20.21 o 
   5   8   5        1.82        3.45      5.95 o 
   6   8   5       36.94       32.44      9.62 o 
   7   8   5       14.20        6.91     12.73 o 
  -7   9   5       41.49       24.61     10.42 o 
  -6   9   5      101.62      105.58     11.55 o 
  -5   9   5       31.73       36.05      9.07 o 
  -4   9   5      130.04      152.70     10.39 o 
  -3   9   5       45.08       40.97      6.37 o 
  -2   9   5        6.93       12.03      5.87 o 
  -1   9   5        2.30        7.32      5.43 o 
   0   9   5       18.40       11.83      5.57 o 
   1   9   5       49.91       64.81      7.92 o 
   2   9   5       71.45       77.06      7.59 o 
   3   9   5       32.46       28.22      6.02 o 
   4   9   5       15.15       13.63     10.94 o 
   5   9   5      109.59      111.58     12.75 o 
   6   9   5        2.95        9.83      9.02 o 
   7   9   5        3.42       11.45     11.63 o 
  -7  10   5        0.02        2.21     14.71 o 
  -6  10   5       15.09        7.76     15.11 o 
  -5  10   5       36.26       27.87     10.12 o 
  -4  10   5       84.79       77.21     10.03 o 
  -3  10   5       33.04       46.57      7.41 o 
  -2  10   5      353.25      394.90     20.43 o 
  -1  10   5        7.77        3.62      9.73 o 
   0  10   5      303.43      288.87     13.87 o 
   1  10   5       10.07        8.99      7.29 o 
   2  10   5        1.34        8.95      8.58 o 
   3  10   5      113.93      127.51     13.66 o 
   4  10   5      260.59      262.20     18.53 o 
   5  10   5       50.85       40.26      8.76 o 
   6  10   5       30.02       35.20     11.63 o 
  -7  11   5        0.30       25.85     41.54 o 
  -6  11   5        0.00       12.09     10.37 o 
  -5  11   5        0.01        2.24      8.24 o 
  -4  11   5       70.49       55.37     11.13 o 
  -3  11   5        4.60       25.02      6.84 o 
  -2  11   5       26.11       25.85      6.85 o 
  -1  11   5       65.94       76.62     12.96 o 
   0  11   5       82.89       82.89     10.63 o 
   1  11   5       43.43       29.27     10.57 o 
   2  11   5      153.07      149.92     10.24 o 
   3  11   5       71.20       64.64      9.64 o 
   4  11   5       45.93       46.50      8.37 o 
   5  11   5      138.02      126.13     25.78 o 
   6  11   5      222.62      209.86     26.46 o 
  -7  12   5        9.34       26.09     11.88 o 
  -6  12   5        0.83       26.67      9.20 o 
  -5  12   5       17.62       40.74     15.63 o 
  -4  12   5       30.85       32.54      7.47 o 
  -3  12   5       95.84      140.22     13.07 o 
  -2  12   5       97.65      104.46     12.82 o 
  -1  12   5       43.61       39.89      9.51 o 
   0  12   5       12.54        2.66      8.22 o 
   1  12   5      265.60      255.63     15.39 o 
   2  12   5      160.49      154.13     12.48 o 
   3  12   5      101.60      106.30      9.71 o 
   4  12   5       54.81       49.18     10.62 o 
   5  12   5       66.50       44.66     11.87 o 
   6  12   5       15.30       25.00     11.28 o 
  -7  13   5       15.95       21.04     12.67 o 
  -6  13   5       13.21        2.51      8.69 o 
  -5  13   5        9.89       18.11      9.65 o 
  -4  13   5        0.00        4.83      8.78 o 
  -3  13   5       12.52        8.85      9.06 o 
  -2  13   5       11.81       27.91     10.59 o 
  -1  13   5       13.54       24.97     11.28 o 
   0  13   5        9.09       27.33      9.81 o 
   1  13   5       11.34       32.92      9.37 o 
   2  13   5       33.82       34.95      9.82 o 
   3  13   5      352.06      373.99     27.66 o 
   4  13   5      172.41      152.74     19.42 o 
   5  13   5        1.95        0.00     12.29 o 
   6  13   5        2.77        7.11      8.37 o 
  -6  14   5        1.80       19.85     20.85 o 
  -5  14   5        0.00        3.37      8.90 o 
  -4  14   5       70.06       74.19     13.83 o 
  -3  14   5       13.00        7.71      7.63 o 
  -2  14   5       28.34       27.95      9.82 o 
  -1  14   5        4.75       19.08     10.56 o 
   0  14   5      384.98      408.20     19.72 o 
   1  14   5      227.59      203.67     14.26 o 
   2  14   5       55.99       35.15      8.92 o 
   3  14   5       18.12       13.28      9.47 o 
   4  14   5        0.21        7.09     12.57 o 
   5  14   5        0.10        4.79      8.19 o 
  -6  15   5       17.98       15.07      9.92 o 
  -5  15   5       12.12       34.63     11.92 o 
  -4  15   5       34.81       37.99      9.39 o 
  -3  15   5        0.47        0.00     10.43 o 
  -2  15   5        1.24        0.00      8.23 o 
  -1  15   5        9.02       10.09     12.88 o 
   0  15   5       98.69       93.70     13.81 o 
   1  15   5       50.70       51.98      9.58 o 
   2  15   5      148.11      142.55     14.95 o 
   3  15   5       11.78       20.60     16.42 o 
   4  15   5       44.20       63.02     13.11 o 
   5  15   5        8.78       18.22     11.93 o 
  -6  16   5        3.59       19.84     11.23 o 
  -5  16   5       16.68       11.44     10.25 o 
  -4  16   5       19.93       32.76      9.83 o 
  -3  16   5       11.00        3.13      8.78 o 
  -2  16   5       57.46       43.47     10.38 o 
  -1  16   5       70.93       77.01     13.05 o 
   0  16   5       55.94       58.34     11.49 o 
   1  16   5       92.79       92.60     11.19 o 
   2  16   5        0.37       27.15      9.73 o 
   3  16   5       24.32       24.71     12.83 o 
   4  16   5        0.48        8.51     13.70 o 
   5  16   5        0.06        7.96      8.40 o 
  -5  17   5       10.59       18.42      9.28 o 
  -4  17   5        2.56        3.92      8.90 o 
  -3  17   5        0.81       26.85     10.12 o 
  -2  17   5        7.00       14.09     10.35 o 
  -1  17   5        6.41        5.29     12.68 o 
   0  17   5        2.46       18.93     10.44 o 
   1  17   5       25.35       22.70     11.28 o 
   2  17   5       32.65       13.16     13.61 o 
   3  17   5        0.14        0.00      9.60 o 
   4  17   5        7.50       30.58      9.79 o 
  -5  18   5       11.67       24.15     17.79 o 
  -4  18   5       50.69       46.95     10.58 o 
  -3  18   5        2.63       17.32     12.85 o 
  -2  18   5       13.46       15.22      9.62 o 
  -1  18   5       51.01       42.22     10.45 o 
   0  18   5       44.81       43.09     19.52 o 
   1  18   5        4.08       11.94      7.53 o 
   2  18   5       32.78       12.93     12.91 o 
   3  18   5        0.51       18.08     10.64 o 
   4  18   5        2.28       15.58    148.91 o 
  -4  19   5        0.04        5.76     15.19 o 
  -3  19   5       40.89       45.49     13.63 o 
  -2  19   5        2.01        8.90     17.26 o 
  -1  19   5        6.48       10.61     14.81 o 
   0  19   5        8.07       20.56      8.95 o 
   1  19   5        0.07        0.92      7.62 o 
   2  19   5       21.35       18.89     10.27 o 
   3  19   5        0.05        6.48     12.57 o 
  -3  20   5        0.14        0.00     11.43 o 
  -2  20   5        6.23       10.68     14.61 o 
  -1  20   5        0.86       28.36     13.10 o 
   0  20   5        0.08        0.00     12.51 o 
   1  20   5       24.56       30.69     13.27 o 
   2  20   5        1.70       25.41     19.81 o 
  -2  21   5        6.68        0.00     12.36 o 
  -1  21   5       37.77       22.47     13.47 o 
   0  21   5        1.66       24.54     13.39 o 
   1  21   5        0.49       11.73     12.18 o 
  -8   0   6        7.68        0.00     29.10 o 
  -6   0   6      258.90      317.47     57.46 o 
  -4   0   6       67.13       48.60     19.44 o 
  -2   0   6     4121.62     4806.26     59.73 o 
   0   0   6     1633.79     1954.97     24.50 o 
   2   0   6     1261.55     1393.41     35.97 o 
   4   0   6       48.42       44.77      8.81 o 
   6   0   6       10.46       25.19     15.51 o 
  -8   1   6        0.54       14.54     21.40 o 
  -7   1   6        0.06       15.26     13.97 o 
  -6   1   6       13.22        0.00     14.41 o 
  -5   1   6      107.72      100.83     18.89 o 
  -4   1   6     1576.56     1681.80     39.30 o 
  -3   1   6     1404.09     1422.64     27.38 o 
  -2   1   6        1.96        5.76      5.00 o 
  -1   1   6       11.19       11.23      4.21 o 
   0   1   6      101.77       99.64      5.49 o 
   1   1   6      269.65      304.41     11.48 o 
   2   1   6        0.00        2.05      4.15 o 
   3   1   6      567.74      568.51     17.53 o 
   4   1   6        3.56        8.94      5.74 o 
   5   1   6        1.86        8.78      8.49 o 
   6   1   6        2.29        7.84     10.15 o 
   7   1   6       27.79       21.47     10.39 o 
  -8   2   6        5.61        0.00     13.59 o 
  -7   2   6       16.63        4.60     20.65 o 
  -6   2   6        2.09       10.40     19.65 o 
  -5   2   6      157.91      195.93     24.51 o 
  -4   2   6       44.20       59.30     11.84 o 
  -3   2   6      126.75      105.22      7.19 o 
  -2   2   6       28.02       26.24      7.66 o 
  -1   2   6     1038.41     1054.81     23.28 o 
   0   2   6     1827.80     2074.17     35.48 o 
   1   2   6      557.64      637.98     22.25 o 
   2   2   6       29.93       22.94      5.80 o 
   3   2   6       74.49       72.41     10.31 o 
   4   2   6       19.38       23.71      6.71 o 
   5   2   6      338.58      386.10     26.04 o 
   6   2   6       23.57       15.58     12.49 o 
   7   2   6       29.92       35.33     11.86 o 
  -8   3   6        1.36       12.10     16.61 o 
  -7   3   6       17.05       49.61     16.27 o 
  -6   3   6       55.86       57.29     22.11 o 
  -5   3   6        8.32        0.77     12.36 o 
  -4   3   6      428.85      425.08     15.72 o 
  -3   3   6      193.90      185.07      9.70 o 
  -2   3   6     2484.31     2842.41     50.10 o 
  -1   3   6     1006.32     1190.78     26.16 o 
   0   3   6      664.78      641.66     15.50 o 
   1   3   6      213.48      239.55     23.39 o 
   2   3   6       19.80       23.40     10.35 o 
   3   3   6      310.55      326.39     19.42 o 
   4   3   6        1.27        4.32      7.48 o 
   5   3   6       33.14       20.35     12.01 o 
   6   3   6       38.82       48.11      9.91 o 
   7   3   6        2.28       15.29      8.06 o 
  -8   4   6       13.75        6.72     15.80 o 
  -7   4   6       39.41       32.46     18.95 o 
  -6   4   6       70.43       74.27     15.33 o 
  -5   4   6      146.68      152.84     15.97 o 
  -4   4   6       22.01       36.20      8.88 o 
  -3   4   6      568.84      633.59     13.53 o 
  -2   4   6      887.63      840.47     24.55 o 
  -1   4   6      941.99      962.34     20.51 o 
   0   4   6      382.70      368.40     15.26 o 
   1   4   6       30.85       24.38      7.51 o 
   2   4   6      770.31      786.10     18.74 o 
   3   4   6       74.89       95.64     12.51 o 
   4   4   6      170.79      175.84     14.30 o 
   5   4   6        0.10       14.46      9.82 o 
   6   4   6        6.75        4.47      8.74 o 
   7   4   6        2.15        0.05     11.90 o 
  -8   5   6       12.62       25.31     11.89 o 
  -7   5   6        1.33        0.00     13.60 o 
  -6   5   6        2.50       14.41     11.09 o 
  -5   5   6      109.18      101.53     13.92 o 
  -4   5   6        6.35       11.71      8.67 o 
  -3   5   6        4.06       10.58      4.27 o 
  -2   5   6       24.70       23.24      5.12 o 
  -1   5   6       10.88       13.07      5.86 o 
   0   5   6     1750.19     1922.15     33.48 o 
   1   5   6      356.36      348.75     20.73 o 
   2   5   6      166.36      176.42     13.67 o 
   3   5   6       25.23       36.89      8.49 o 
   4   5   6      160.86      156.38     13.61 o 
   5   5   6        0.19       19.64      7.57 o 
   6   5   6        0.02        0.00     10.23 o 
   7   5   6        3.23        0.00     11.26 o 
  -8   6   6       84.53       65.01     19.17 o 
  -7   6   6       60.28       65.65     15.66 o 
  -6   6   6      149.04      170.60     23.12 o 
  -5   6   6       99.73      109.45     16.38 o 
  -4   6   6       32.13       37.65      9.40 o 
  -3   6   6       25.54       15.42      6.58 o 
  -2   6   6      225.86      242.69     11.02 o 
  -1   6   6       19.69       24.06      5.74 o 
   0   6   6        2.52        9.40      4.27 o 
   2   6   6      124.18      130.30     13.41 o 
   3   6   6       38.87       41.77     10.15 o 
   4   6   6       25.84       23.30     10.19 o 
   5   6   6        8.06        5.47     10.30 o 
   6   6   6        0.11        0.35      8.26 o 
   7   6   6        7.99       24.82     11.23 o 
  -8   7   6       22.57       14.33     11.98 o 
  -7   7   6      284.24      268.97     47.70 o 
  -6   7   6      109.15      134.95     20.87 o 
  -5   7   6       58.41       63.79     10.90 o 
  -4   7   6       50.66       47.53      6.76 o 
  -3   7   6      108.91      123.03      9.48 o 
  -2   7   6      129.43      134.76      8.38 o 
  -1   7   6      259.19      244.44     10.36 o 
   0   7   6      168.30      168.24      7.91 o 
   1   7   6        6.54        9.41      3.54 o 
   2   7   6       64.51       46.90     10.08 o 
   3   7   6        0.64        4.33      9.35 o 
   4   7   6        0.07        8.13      8.56 o 
   5   7   6        4.92        8.81      9.03 o 
   6   7   6        3.29       19.15      9.12 o 
   7   7   6        6.19       12.24     10.24 o 
  -8   8   6       10.83       27.23     12.86 o 
  -7   8   6      168.41      149.94     23.88 o 
  -6   8   6      165.54      183.04     15.05 o 
  -5   8   6       25.18       32.24      9.08 o 
  -4   8   6      476.15      496.05     21.73 o 
  -3   8   6       10.16        5.33      5.26 o 
  -2   8   6       19.99       26.53      6.29 o 
  -1   8   6      141.26      139.36      7.87 o 
   0   8   6        0.20        0.00      5.45 o 
   1   8   6       35.88       40.53      7.14 o 
   2   8   6      337.29      385.38     18.62 o 
   3   8   6       19.64       20.98      8.10 o 
   4   8   6       35.66       28.18      7.45 o 
   5   8   6       10.86       24.56     11.80 o 
   6   8   6       12.70       17.24     15.28 o 
  -7   9   6        1.87        0.39     13.71 o 
  -6   9   6       83.94       85.54     11.07 o 
  -5   9   6      421.41      421.88     19.59 o 
  -4   9   6      592.12      576.93     18.07 o 
  -3   9   6       95.46       95.22     11.77 o 
  -2   9   6        2.09        0.00      6.47 o 
  -1   9   6        6.51        8.38      4.45 o 
   0   9   6       42.31       39.15      5.38 o 
   1   9   6        0.59        0.00      6.11 o 
   2   9   6       22.13       15.68      6.82 o 
   3   9   6        5.69       16.97      6.71 o 
   4   9   6        0.00        5.10      6.95 o 
   5   9   6       38.25       33.23     12.41 o 
   6   9   6       38.18       28.68     16.50 o 
  -7  10   6       83.63       67.93     20.09 o 
  -6  10   6       55.97       55.51     11.23 o 
  -5  10   6       20.13       41.28     10.80 o 
  -4  10   6       15.00       29.73      7.51 o 
  -3  10   6       32.39       18.39     10.61 o 
  -2  10   6      449.19      438.16     13.63 o 
  -1  10   6      288.96      278.84     15.29 o 
   0  10   6      107.37      104.07     11.62 o 
   1  10   6       28.38       40.70      5.80 o 
   2  10   6        0.84       12.92      7.01 o 
   3  10   6       35.42       32.75      8.40 o 
   4  10   6      134.49      135.05     13.92 o 
   5  10   6       69.28       64.61     11.06 o 
   6  10   6       27.58       35.07      9.68 o 
  -7  11   6        1.32       21.45     11.06 o 
  -6  11   6       18.99       14.34      9.36 o 
  -5  11   6       26.92       35.02     10.13 o 
  -4  11   6       72.18       56.22      7.82 o 
  -3  11   6      394.06      412.02     21.63 o 
  -2  11   6      471.47      454.15     20.72 o 
  -1  11   6      152.47      175.53     12.34 o 
   0  11   6       12.47        8.28      7.69 o 
   1  11   6       10.42       12.74     10.52 o 
   2  11   6      139.34      159.53     12.43 o 
   3  11   6       36.08       34.77      8.73 o 
   4  11   6       71.77       70.82     10.96 o 
   5  11   6        6.83       18.68      9.29 o 
   6  11   6       42.40       29.07     10.07 o 
  -7  12   6       60.41       63.93     12.86 o 
  -6  12   6       11.62       16.69      9.49 o 
  -5  12   6       76.22       66.13     11.14 o 
  -4  12   6       15.93       16.14      7.54 o 
  -3  12   6       20.17       16.39      8.36 o 
  -2  12   6        0.24        0.00      9.33 o 
  -1  12   6        9.74       19.76     10.90 o 
   0  12   6      203.43      197.13     15.51 o 
   1  12   6        5.01       13.28     13.65 o 
   2  12   6       23.80       18.13     11.44 o 
   3  12   6        4.31        4.82     11.59 o 
   4  12   6      179.19      144.93     16.17 o 
   5  12   6       56.00       45.57     11.89 o 
   6  12   6       46.70       32.05     12.96 o 
  -6  13   6       10.37        4.30      8.94 o 
  -5  13   6        3.99       14.43      8.90 o 
  -4  13   6       10.44       13.92      6.94 o 
  -3  13   6      111.23      124.96     14.68 o 
  -2  13   6      118.16      110.83     14.48 o 
  -1  13   6       23.04       33.96     11.30 o 
   0  13   6       17.92       30.45     11.68 o 
   1  13   6        0.20        0.00      9.54 o 
   2  13   6       44.43       36.36     11.62 o 
   3  13   6       29.89       13.29      8.94 o 
   4  13   6       35.09       56.35     10.68 o 
   5  13   6        6.36       15.94     10.41 o 
  -6  14   6       13.15       27.92     11.97 o 
  -5  14   6       46.62       64.62     16.57 o 
  -4  14   6        0.00        6.45     10.11 o 
  -3  14   6       16.56       15.47      9.79 o 
  -2  14   6       38.05       59.12     11.58 o 
  -1  14   6      203.11      185.63     13.72 o 
   0  14   6        0.00        9.01     12.44 o 
   1  14   6       15.17       15.88      8.48 o 
   2  14   6       54.39       71.62     15.18 o 
   3  14   6       22.97       37.48     11.66 o 
   4  14   6       40.40       27.16      9.42 o 
   5  14   6       18.71       10.04     18.98 o 
  -6  15   6        5.29       31.25     11.52 o 
  -5  15   6        0.13       15.98     11.29 o 
  -4  15   6       50.62       38.57      9.72 o 
  -3  15   6      191.36      194.78     16.96 o 
  -2  15   6       28.01       38.62     13.85 o 
  -1  15   6       11.37       13.71      8.07 o 
   0  15   6       31.70       36.73      9.14 o 
   1  15   6       12.32        6.10      7.97 o 
   2  15   6        5.76        0.00     12.16 o 
   3  15   6       15.96       13.36     12.09 o 
   4  15   6        0.20       24.09     10.57 o 
   5  15   6       26.89       24.29     10.35 o 
  -5  16   6       14.42       31.71     10.34 o 
  -4  16   6        1.83        0.00      8.62 o 
  -3  16   6       25.33        0.07      8.98 o 
  -2  16   6        2.18        3.06      9.69 o 
  -1  16   6        1.12        2.68     10.63 o 
   0  16   6       50.74       44.39     10.75 o 
   1  16   6        0.51       24.46      8.88 o 
   2  16   6       10.08       33.26      9.95 o 
   3  16   6       15.33        8.59      8.34 o 
   4  16   6       44.36       68.00     14.61 o 
  -5  17   6        8.83        8.22     13.34 o 
  -4  17   6        0.32       22.45      9.62 o 
  -3  17   6        0.21        0.00      8.81 o 
  -2  17   6       31.33       30.59     10.71 o 
  -1  17   6        0.83        0.00      8.96 o 
   0  17   6       40.07       51.86     10.50 o 
   1  17   6       24.69       35.13     10.30 o 
   2  17   6       41.05       44.61     13.32 o 
   3  17   6       32.66       37.67     13.65 o 
   4  17   6        1.13       16.82     10.12 o 
  -4  18   6       17.22       28.61     12.92 o 
  -3  18   6        8.21        2.91      9.33 o 
  -2  18   6        7.97       14.42      9.62 o 
  -1  18   6        6.51       16.75     11.00 o 
   0  18   6        0.63        0.00      9.24 o 
   1  18   6       19.46        1.88     10.23 o 
   2  18   6        4.08       14.75     10.32 o 
   3  18   6        2.20        9.01     13.30 o 
  -4  19   6       23.95       11.21     15.33 o 
  -3  19   6        5.99        0.00     11.29 o 
  -2  19   6       26.99       41.69     14.31 o 
  -1  19   6        0.80       17.72     13.18 o 
   0  19   6        4.82        0.00     13.09 o 
   1  19   6        0.05        0.00     10.83 o 
   2  19   6        0.11       13.26     11.94 o 
   3  19   6        0.78        7.71     10.27 o 
  -3  20   6        1.76       15.76     11.84 o 
  -2  20   6        8.73       22.87     13.34 o 
  -1  20   6       54.56       58.94     15.29 o 
   0  20   6        4.16        2.48     19.04 o 
   1  20   6        7.70       12.01     14.42 o 
   2  20   6        0.66       30.52     11.56 o 
  -1  21   6        0.25       28.84     20.14 o 
   0  21   6       18.40       38.56     30.48 o 
  -7   0   7        2.27        0.00     20.90 o 
  -5   0   7       34.62       58.92     23.54 o 
  -3   0   7       95.03       93.39      9.65 o 
  -1   0   7        8.34        2.00      7.40 o 
   1   0   7      878.46      924.28     36.13 o 
   3   0   7        1.23        1.20      8.34 o 
   5   0   7       92.91      117.83     25.38 o 
   7   0   7       26.20       39.88     15.32 o 
  -8   1   7        1.74       25.87     12.42 o 
  -7   1   7        9.92       19.47     14.98 o 
  -6   1   7        0.20       13.86     15.09 o 
  -5   1   7        6.50       15.32     13.34 o 
  -4   1   7        0.03        8.19      8.95 o 
  -3   1   7      171.05      175.27      8.88 o 
  -2   1   7       55.23       66.45      6.93 o 
  -1   1   7       22.03       44.71      6.40 o 
   0   1   7     1155.87     1249.89     23.39 o 
   1   1   7        0.63        0.00      2.82 o 
   2   1   7      772.84      873.28     19.25 o 
   3   1   7      129.72      140.82      9.53 o 
   4   1   7        8.24       18.99      7.62 o 
   5   1   7       22.73       18.61      7.28 o 
   6   1   7        7.48       11.05      7.79 o 
   7   1   7       46.34       48.88     15.57 o 
  -8   2   7        1.31        0.00     14.54 o 
  -7   2   7        5.83       30.49     16.08 o 
  -6   2   7        0.50        1.66     12.92 o 
  -5   2   7       10.01       43.74     13.74 o 
  -4   2   7        9.06       16.15      5.86 o 
  -3   2   7        6.49        4.71      6.92 o 
  -2   2   7      926.40     1072.01     21.65 o 
  -1   2   7     2029.03     2200.64     37.22 o 
   0   2   7      202.86      188.87      9.36 o 
   1   2   7      124.02      151.00      7.65 o 
   2   2   7      459.27      515.79     15.95 o 
   3   2   7      191.81      208.90     19.81 o 
   4   2   7       90.02       76.50     11.42 o 
   5   2   7       64.80       59.52     17.86 o 
   6   2   7        9.95       36.37     15.51 o 
   7   2   7        0.92        5.43      9.44 o 
  -8   3   7        9.07       20.74     12.23 o 
  -7   3   7       13.17       25.58     18.00 o 
  -6   3   7        1.56        0.00     13.34 o 
  -5   3   7       21.02       18.32     17.48 o 
  -4   3   7       39.02       56.20     10.68 o 
  -3   3   7      266.95      325.81     11.89 o 
  -2   3   7       22.85       25.17      6.47 o 
  -1   3   7      748.95      754.64     16.81 o 
   0   3   7      977.56     1082.42     35.46 o 
   1   3   7      428.03      433.22     14.40 o 
   2   3   7       16.02       13.45      7.23 o 
   3   3   7      134.09      164.71     24.37 o 
   4   3   7      255.61      258.11     15.13 o 
   5   3   7       46.96       48.19      8.26 o 
   6   3   7        0.25        4.86     10.21 o 
   7   3   7       24.55       22.43     10.09 o 
  -8   4   7        1.98        7.92     15.07 o 
  -7   4   7        0.64       23.80     12.68 o 
  -6   4   7        4.18        4.20      9.71 o 
  -5   4   7       75.13       72.22     12.94 o 
  -4   4   7        9.76        9.76      8.18 o 
  -3   4   7      340.64      344.01     14.90 o 
  -2   4   7        1.27        0.00      5.69 o 
  -1   4   7       40.67       48.33      7.22 o 
   0   4   7      690.32      771.91     19.41 o 
   1   4   7      254.75      288.86     19.71 o 
   2   4   7      512.16      543.28     21.97 o 
   3   4   7      118.92      125.94     12.69 o 
   4   4   7        4.18       24.00     17.93 o 
   5   4   7       31.86       39.59      9.67 o 
   6   4   7       33.67       29.25     11.38 o 
   7   4   7        2.51        9.21      9.67 o 
  -8   5   7        0.11        8.97     10.83 o 
  -7   5   7        6.20       23.50     13.57 o 
  -6   5   7        9.63       18.61      8.99 o 
  -5   5   7      157.49      163.11     17.36 o 
  -4   5   7      129.46      133.19     13.26 o 
  -3   5   7     1206.53     1221.25     32.55 o 
  -2   5   7      316.80      334.18     15.94 o 
  -1   5   7      248.75      261.71     10.70 o 
   0   5   7       18.81       14.55      7.43 o 
   1   5   7      583.30      638.60     18.60 o 
   2   5   7      135.93      142.94     11.42 o 
   3   5   7       93.45      114.40     12.02 o 
   4   5   7        3.69        0.75      8.31 o 
   5   5   7        0.03        1.89      9.15 o 
   6   5   7        8.16       13.06     13.17 o 
  -8   6   7        3.07       24.99     15.66 o 
  -7   6   7       38.77       35.20     18.63 o 
  -6   6   7        0.71       41.65     14.44 o 
  -5   6   7      251.52      301.68     22.31 o 
  -4   6   7       35.10       53.38     10.69 o 
  -3   6   7        0.45       12.83      7.22 o 
  -2   6   7        0.51        5.73      5.13 o 
  -1   6   7      164.41      141.28      8.22 o 
   0   6   7        0.27        6.55      4.12 o 
   1   6   7      300.95      323.03     14.04 o 
   2   6   7      252.68      291.33     20.78 o 
   3   6   7       41.85       43.43     10.07 o 
   4   6   7       60.00       64.71      9.94 o 
   5   6   7       19.37       27.35      8.43 o 
   6   6   7       15.39       16.18      9.46 o 
  -8   7   7       44.99       43.88     19.75 o 
  -7   7   7        0.01        0.00     21.42 o 
  -6   7   7       85.90       78.58     14.94 o 
  -5   7   7       40.31       21.22     10.19 o 
  -4   7   7      318.23      330.45     22.54 o 
  -3   7   7       35.23       37.35      6.26 o 
  -2   7   7      185.82      174.30     10.16 o 
  -1   7   7       82.90       86.99      7.03 o 
   0   7   7       71.65       51.57      6.29 o 
   1   7   7      139.64      133.29     10.54 o 
   2   7   7       17.31       19.70      9.16 o 
   3   7   7       64.78       74.01      9.61 o 
   4   7   7      131.41      138.36     13.53 o 
   5   7   7        6.53        0.00     11.21 o 
   6   7   7        0.19        6.06      9.97 o 
  -7   8   7        5.71        0.00     13.05 o 
  -6   8   7      254.15      252.10     27.01 o 
  -5   8   7      257.40      201.98     17.36 o 
  -4   8   7      139.25      141.41     17.02 o 
  -3   8   7        1.66       14.89      6.09 o 
  -2   8   7      144.52      168.76     10.58 o 
  -1   8   7      211.85      205.47     11.01 o 
   0   8   7       12.47       16.97      4.66 o 
   1   8   7       52.81       40.46      9.14 o 
   2   8   7        6.85        5.57      5.67 o 
   3   8   7        0.34        6.89      8.52 o 
   4   8   7        3.11       13.47      8.70 o 
   5   8   7        2.41       17.42      8.39 o 
   6   8   7        3.80        9.14      8.96 o 
  -7   9   7       54.25       67.31     14.39 o 
  -6   9   7      234.02      260.48     28.60 o 
  -5   9   7       19.58       13.59      7.72 o 
  -4   9   7       13.06       15.09      5.71 o 
  -3   9   7      338.22      353.72     17.34 o 
  -2   9   7      384.22      393.81     15.09 o 
  -1   9   7      665.90      651.92     16.38 o 
   0   9   7       20.51       17.57      5.12 o 
   1   9   7       11.15       11.50      3.58 o 
   2   9   7       74.38       77.46     10.68 o 
   3   9   7      125.50      130.86     16.22 o 
   4   9   7       10.30       30.52     13.29 o 
   5   9   7        0.02        0.00      8.86 o 
   6   9   7       41.35       39.07     11.42 o 
  -7  10   7       23.20       21.26     11.20 o 
  -6  10   7       48.32       36.37      9.97 o 
  -5  10   7      105.32      120.51     14.58 o 
  -4  10   7      698.58      698.53     30.43 o 
  -3  10   7     1947.20     2073.44     41.32 o 
  -2  10   7      152.33      155.19     11.56 o 
  -1  10   7      369.77      361.43     12.31 o 
   0  10   7      477.71      516.80     17.00 o 
   1  10   7       39.29       31.29      6.36 o 
   2  10   7        2.05        5.83      8.09 o 
   3  10   7        7.84       16.90      4.92 o 
   4  10   7       12.23       11.12      9.80 o 
   5  10   7        1.32       12.19      7.98 o 
   6  10   7       30.61       34.51     15.45 o 
  -7  11   7       56.71       59.12     15.32 o 
  -6  11   7       36.14       36.45      9.06 o 
  -5  11   7      525.12      567.03     32.49 o 
  -4  11   7      124.82      113.14     15.62 o 
  -3  11   7      588.33      614.45     28.30 o 
  -2  11   7      254.91      259.09     20.04 o 
  -1  11   7      457.80      443.92     27.25 o 
   0  11   7      280.10      363.51     19.55 o 
   1  11   7      186.38      161.65     16.35 o 
   2  11   7      175.18      156.36     18.29 o 
   3  11   7        1.57        0.36      7.99 o 
   4  11   7       25.26       50.03     10.97 o 
   5  11   7       11.33       13.83      8.88 o 
   6  11   7        1.57       22.36     11.49 o 
  -7  12   7        3.48       13.80     10.96 o 
  -6  12   7       48.30       42.51     10.89 o 
  -5  12   7       58.94       66.14     10.62 o 
  -4  12   7        1.74        0.00      6.02 o 
  -3  12   7       61.60       58.02      8.72 o 
  -2  12   7      139.55      149.91     15.03 o 
  -1  12   7      351.06      341.06     16.94 o 
   0  12   7        2.69       15.17      7.78 o 
   1  12   7      108.85      109.94     13.91 o 
   2  12   7        5.14        0.00     18.09 o 
   3  12   7       32.14       26.87     13.06 o 
   4  12   7        2.62        7.81     15.45 o 
   5  12   7       23.21       28.38     19.55 o 
  -6  13   7        3.72       24.58     10.55 o 
  -5  13   7      160.25      192.26     22.84 o 
  -4  13   7       69.29       45.68     11.36 o 
  -3  13   7      143.10      123.67     12.08 o 
  -2  13   7       37.04       21.30      8.82 o 
  -1  13   7       29.83       19.84     10.05 o 
   0  13   7        4.43        0.00      8.43 o 
   1  13   7      375.02      363.83     20.53 o 
   2  13   7      224.64      236.49     22.52 o 
   3  13   7       60.57       82.72     17.69 o 
   4  13   7        1.08        0.00     11.32 o 
   5  13   7        8.44        7.87     12.45 o 
  -6  14   7        5.90       12.89     11.59 o 
  -5  14   7       33.27       17.77     12.21 o 
  -4  14   7        0.04        0.00     13.43 o 
  -3  14   7       17.80       17.57      9.92 o 
  -2  14   7      141.35      111.25     11.98 o 
  -1  14   7       85.60       83.28     11.29 o 
   0  14   7      182.50      228.72     16.89 o 
   1  14   7        3.32       14.05      8.24 o 
   2  14   7        0.01       26.21      9.76 o 
   3  14   7        0.04       13.09     13.36 o 
   4  14   7       62.19       56.08     29.52 o 
   5  14   7        0.34       16.25      8.00 o 
  -6  15   7        3.23       14.99     11.59 o 
  -5  15   7       35.78       51.72     10.91 o 
  -4  15   7        0.54        6.35      8.73 o 
  -3  15   7        0.15       12.90      6.90 o 
  -2  15   7        1.78       22.26      9.58 o 
  -1  15   7       10.44       10.56      8.39 o 
   0  15   7       10.31       12.43      8.80 o 
   1  15   7       39.91       55.07     11.84 o 
   2  15   7       53.11       43.92     16.40 o 
   3  15   7        9.59       12.43     10.72 o 
   4  15   7        3.16        8.23     10.24 o 
  -5  16   7        3.33       22.05      9.78 o 
  -4  16   7        6.35       12.80     12.83 o 
  -3  16   7        4.17       23.09      9.28 o 
  -2  16   7       12.51       37.80     10.96 o 
  -1  16   7       47.09       48.57     10.73 o 
   0  16   7       35.59       44.75     10.60 o 
   1  16   7       13.67       38.28     12.89 o 
   2  16   7        0.09        0.00     11.69 o 
   3  16   7        0.03        0.00     10.80 o 
   4  16   7        2.12       15.50     13.15 o 
  -5  17   7       20.59       36.39     12.30 o 
  -4  17   7       25.43       50.12     13.19 o 
  -3  17   7       17.96       17.25     12.15 o 
  -2  17   7       12.37       24.53      9.78 o 
  -1  17   7        5.08        1.05      9.39 o 
   0  17   7        3.72       12.37     19.19 o 
   1  17   7        8.20       12.95     14.66 o 
   2  17   7       17.82       22.15     12.93 o 
   3  17   7        6.78       23.86     15.02 o 
  -4  18   7        3.68        0.00     13.52 o 
  -3  18   7        0.39       19.99     10.55 o 
  -2  18   7        2.42       10.05      9.51 o 
  -1  18   7       11.11        0.00      8.04 o 
   0  18   7        3.19        4.17      8.56 o 
   1  18   7        5.03       12.02     11.44 o 
   2  18   7        0.03        2.22     13.24 o 
   3  18   7        5.34       19.33     14.32 o 
  -3  19   7       34.30       23.35      9.91 o 
  -2  19   7        9.01        4.21      8.97 o 
  -1  19   7        0.61        0.85      9.60 o 
   0  19   7        7.91       11.21     12.03 o 
   1  19   7       10.20       23.02     12.48 o 
   2  19   7        0.94        7.21     11.40 o 
  -2  20   7        1.07       22.19     13.16 o 
  -1  20   7        0.43        0.00     11.73 o 
   0  20   7        2.87        0.00     14.79 o 
   1  20   7        1.76       18.31     16.24 o 
  -8   0   8       22.05       29.13     24.80 o 
  -6   0   8       37.44       76.67     26.09 o 
  -4   0   8       26.91       15.07      8.91 o 
  -2   0   8        6.52       11.49      8.12 o 
   0   0   8      390.31      380.84     20.47 o 
   2   0   8      259.87      237.88     14.47 o 
   4   0   8      174.04      158.50     27.52 o 
   6   0   8       14.60       20.96     13.67 o 
  -8   1   8        0.96        7.28     14.52 o 
  -7   1   8       17.46       11.34     15.84 o 
  -6   1   8       28.05       50.80     15.77 o 
  -5   1   8       13.51       16.24     14.21 o 
  -4   1   8       18.97       16.24      6.07 o 
  -3   1   8        2.92       13.23      9.38 o 
  -2   1   8        0.19        0.00      6.68 o 
  -1   1   8       11.30       19.43      5.82 o 
   0   1   8        8.76       18.19      5.07 o 
   1   1   8       40.06       40.13      4.74 o 
   2   1   8        9.84        7.55      8.06 o 
   3   1   8      134.36      143.93     11.77 o 
   4   1   8       78.05       83.00     13.86 o 
   5   1   8       57.52       71.78     13.25 o 
   6   1   8       18.10       27.52      9.20 o 
  -8   2   8       31.84       40.24     16.53 o 
  -7   2   8       90.99      113.74     18.54 o 
  -6   2   8       26.79       17.79     14.02 o 
  -5   2   8        9.39        6.44     13.50 o 
  -4   2   8      112.27      123.06     15.24 o 
  -3   2   8        2.77        3.54      5.34 o 
  -2   2   8       97.13       94.82      8.83 o 
  -1   2   8        7.29        7.39      4.42 o 
   0   2   8        9.90        5.94      5.40 o 
   1   2   8       25.93       28.19      5.79 o 
   2   2   8      102.51       88.26     11.86 o 
   3   2   8       45.52       54.07     13.24 o 
   4   2   8        6.21        0.00     12.12 o 
   5   2   8        2.48       16.05     12.17 o 
   6   2   8       60.11       61.24     15.24 o 
  -8   3   8        2.49       10.49     49.70 o 
  -7   3   8       10.15       27.15     17.81 o 
  -6   3   8        6.48        0.73     15.30 o 
  -5   3   8       12.26       25.51     15.16 o 
  -4   3   8       76.13       72.87     27.17 o 
  -3   3   8       30.95       35.20      7.15 o 
  -2   3   8       30.45       27.26      6.52 o 
  -1   3   8      129.12      119.53      9.50 o 
   0   3   8      202.54      231.80      8.32 o 
   1   3   8      921.13      976.90     22.63 o 
   2   3   8       20.88       20.99      8.63 o 
   3   3   8      294.81      328.83     18.91 o 
   4   3   8        1.45       16.66      7.60 o 
   5   3   8       11.72       14.53      9.22 o 
   6   3   8        1.57        3.89      9.81 o 
  -8   4   8       15.32        9.42     17.92 o 
  -7   4   8       52.03       51.41     12.98 o 
  -6   4   8       21.25       35.87     13.37 o 
  -5   4   8       80.10       90.55     13.77 o 
  -4   4   8        1.39        0.00      7.42 o 
  -3   4   8      174.47      171.49     13.78 o 
  -2   4   8        3.46        0.00      6.44 o 
  -1   4   8      308.61      299.60     13.75 o 
   0   4   8      197.97      196.19     12.01 o 
   1   4   8      526.89      589.08     18.63 o 
   2   4   8       93.43      105.00     12.23 o 
   3   4   8       76.43       93.33     12.98 o 
   4   4   8       25.47       34.11      7.67 o 
   5   4   8       14.77       45.73     11.53 o 
   6   4   8       13.66        6.22     11.66 o 
  -8   5   8        9.83       11.17     11.07 o 
  -7   5   8       42.35       31.36     13.28 o 
  -6   5   8       21.01       61.92     16.02 o 
  -5   5   8        9.75        7.75      7.32 o 
  -4   5   8       13.71       24.43      6.50 o 
  -3   5   8        6.97       10.38      6.15 o 
  -2   5   8      530.88      532.34     16.05 o 
  -1   5   8       26.13       31.35      8.64 o 
   0   5   8        2.76        7.00      3.58 o 
   1   5   8       78.67       88.98     10.22 o 
   2   5   8      268.05      279.85     15.83 o 
   3   5   8       85.43       88.92     12.06 o 
   4   5   8      145.58      134.65     15.20 o 
   5   5   8       56.55       56.52     11.09 o 
   6   5   8        6.11        1.12     13.83 o 
  -7   6   8        0.21       17.55     15.36 o 
  -6   6   8       64.51       62.33     23.64 o 
  -5   6   8      141.01      143.33     13.84 o 
  -4   6   8       35.68       53.39     10.25 o 
  -3   6   8        0.94        6.05      5.49 o 
  -2   6   8       89.23       72.31      8.65 o 
  -1   6   8      198.64      187.76     10.78 o 
   0   6   8      151.55      170.43     10.13 o 
   1   6   8       15.71       19.35      8.24 o 
   2   6   8       91.49       82.63     12.20 o 
   3   6   8      302.90      290.13     21.66 o 
   4   6   8      123.30      112.93     12.90 o 
   5   6   8       14.81       17.62      8.05 o 
   6   6   8       25.27       21.13     12.66 o 
  -7   7   8       17.40       19.57     12.93 o 
  -6   7   8        2.76       16.16     11.63 o 
  -5   7   8        0.83        6.91     10.95 o 
  -4   7   8       86.54      104.95     14.19 o 
  -3   7   8       39.35       27.31      9.50 o 
  -2   7   8        0.18        6.10      5.65 o 
  -1   7   8        1.47       11.45      5.75 o 
   0   7   8        0.10       14.73     11.34 o 
   1   7   8        0.24        1.02      7.72 o 
   2   7   8      188.41      211.40     18.22 o 
   3   7   8        6.75        9.38      6.52 o 
   4   7   8        5.50       20.96     17.58 o 
   5   7   8        7.26       16.49      9.03 o 
   6   7   8       17.67        7.39     10.03 o 
  -7   8   8      140.68      152.57     24.74 o 
  -6   8   8        3.32       20.77     14.21 o 
  -5   8   8      127.69      146.08     25.11 o 
  -4   8   8       43.32       32.96      8.46 o 
  -3   8   8        2.50       12.15      7.23 o 
  -2   8   8      116.25      141.13     12.35 o 
  -1   8   8        3.63       14.25      6.89 o 
   0   8   8        0.75        7.26      7.32 o 
   1   8   8      237.25      204.46     13.52 o 
   2   8   8       26.86       34.26      8.38 o 
   3   8   8       62.62       82.48     12.32 o 
   4   8   8        0.55       17.61     10.39 o 
   5   8   8      129.46      127.04     15.23 o 
   6   8   8       13.65        1.20      7.53 o 
  -7   9   8       44.43       39.90     21.92 o 
  -6   9   8        2.06        2.38     13.46 o 
  -5   9   8      115.55      114.14     19.41 o 
  -4   9   8      284.06      281.60     21.16 o 
  -3   9   8      519.76      560.97     20.30 o 
  -2   9   8       50.89       48.16      9.24 o 
  -1   9   8      641.07      571.19     16.37 o 
   0   9   8       34.86       11.19      7.36 o 
   1   9   8      424.12      429.82     24.37 o 
   2   9   8       73.67       60.21     11.39 o 
   3   9   8      123.70      124.33     11.26 o 
   4   9   8       53.63       54.55      8.82 o 
   5   9   8        0.01       11.14      6.73 o 
   6   9   8        1.81        1.79     11.78 o 
  -7  10   8        0.56        0.00     13.20 o 
  -6  10   8        0.22       12.60     17.97 o 
  -5  10   8      415.24      449.92     39.27 o 
  -4  10   8       12.27       22.62      6.10 o 
  -3  10   8      357.12      320.09     17.83 o 
  -2  10   8      272.80      252.61     12.66 o 
  -1  10   8        0.57        6.14     10.91 o 
   0  10   8       74.28       82.93     14.79 o 
   1  10   8       62.06       61.55     15.34 o 
   2  10   8       23.71       14.99      8.02 o 
   3  10   8       10.69        8.92      7.21 o 
   4  10   8       24.21       32.49     12.85 o 
   5  10   8        0.03        0.00      8.91 o 
  -7  11   8        0.45        8.17     13.31 o 
  -6  11   8      115.51      130.81     27.28 o 
  -5  11   8        6.55       22.81     13.79 o 
  -4  11   8       16.36       28.23      6.97 o 
  -3  11   8      168.40      157.38     13.20 o 
  -2  11   8      690.85      685.74     28.81 o 
  -1  11   8      377.03      418.67     23.22 o 
   0  11   8        0.00        0.00     11.11 o 
   1  11   8      572.11      615.97     37.06 o 
   2  11   8      107.18      106.85     13.04 o 
   3  11   8        2.15        3.58     22.75 o 
   4  11   8        5.72       18.75     11.09 o 
   5  11   8        0.11        0.00     10.49 o 
  -6  12   8       14.08       20.46     12.64 o 
  -5  12   8       54.80       60.40     11.58 o 
  -4  12   8       18.95       16.29      6.51 o 
  -3  12   8      445.61      393.40     20.00 o 
  -2  12   8       37.34       16.95      9.67 o 
  -1  12   8     1248.65     1322.15     53.41 o 
   0  12   8     1000.39     1001.42     41.04 o 
   1  12   8      166.60      212.49     19.76 o 
   2  12   8       94.72       94.76     18.68 o 
   3  12   8       63.44       67.81     14.30 o 
   4  12   8      103.36       94.61     15.26 o 
   5  12   8        7.80       12.84     10.32 o 
  -6  13   8       17.22       23.81     14.03 o 
  -5  13   8        5.59        0.30     13.09 o 
  -4  13   8        1.70       10.84     10.10 o 
  -3  13   8       87.06       93.27     13.17 o 
  -2  13   8      251.62      262.45     17.69 o 
  -1  13   8      140.16       97.23     10.03 o 
   0  13   8      186.09      154.39     13.33 o 
   1  13   8       90.95       87.70     18.13 o 
   2  13   8      187.65      178.32     21.01 o 
   3  13   8       75.11       64.22     14.25 o 
   4  13   8        5.69        0.00     11.71 o 
   5  13   8        0.42       19.32     16.31 o 
  -6  14   8        0.05       36.02     14.45 o 
  -5  14   8       13.92       12.33     10.64 o 
  -4  14   8      106.50       75.33     13.79 o 
  -3  14   8      223.51      218.04     18.70 o 
  -2  14   8        5.98        9.45      8.99 o 
  -1  14   8       20.87       22.91      9.27 o 
   0  14   8       13.61       12.97      9.16 o 
   1  14   8      150.68      160.09     18.21 o 
   2  14   8       75.95       84.26     18.82 o 
   3  14   8       42.87       24.33     13.86 o 
   4  14   8        0.28       11.70      6.96 o 
  -5  15   8      104.66      100.03     22.93 o 
  -4  15   8        2.19        5.51      7.27 o 
  -3  15   8       43.09       41.38      8.95 o 
  -2  15   8       33.04       30.19      9.16 o 
  -1  15   8       38.77       34.64     10.55 o 
   0  15   8        2.78       10.03      7.97 o 
   1  15   8       58.27       61.81     18.12 o 
   2  15   8       62.66       64.08     14.59 o 
   3  15   8        9.04        6.89     13.15 o 
   4  15   8       21.67       27.13     11.56 o 
  -5  16   8       22.13        4.74     11.23 o 
  -4  16   8       43.41       48.99     11.43 o 
  -3  16   8        2.60        0.00      9.87 o 
  -2  16   8        0.29        8.36      8.28 o 
  -1  16   8        6.41        8.21      7.84 o 
   0  16   8        5.33       21.40     12.78 o 
   1  16   8       39.86       22.56     22.52 o 
   2  16   8        4.89        5.01     12.14 o 
   3  16   8       21.63       37.08     12.02 o 
  -4  17   8        0.63       18.30     13.61 o 
  -3  17   8        3.68       23.47     10.10 o 
  -2  17   8        0.94        3.70      9.19 o 
  -1  17   8        1.62        9.94      9.30 o 
   0  17   8        1.10       10.34      9.07 o 
   1  17   8       19.57       24.29     15.57 o 
   2  17   8        1.53        0.00     11.86 o 
   3  17   8       31.31       53.56     16.83 o 
  -3  18   8       20.76       29.78      9.36 o 
  -2  18   8       28.24       16.16      9.76 o 
  -1  18   8        3.95        0.03     10.94 o 
   0  18   8        5.39       32.31     14.75 o 
   1  18   8        0.83       12.94     12.28 o 
   2  18   8       14.21       22.72     11.56 o 
  -3  19   8        0.93        2.30      9.64 o 
  -2  19   8       39.47       53.09     13.51 o 
  -1  19   8       20.64       40.70     16.29 o 
   0  19   8        8.71       10.95     10.18 o 
   1  19   8        1.92       13.53     11.32 o 
  -7   0   9      253.17      283.06     46.57 o 
  -5   0   9      117.58      118.06     28.68 o 
  -3   0   9       39.69       32.65     13.78 o 
  -1   0   9        8.18       16.31      8.96 o 
   1   0   9        7.53       19.23      6.69 o 
   3   0   9       47.55       63.33     20.33 o 
   5   0   9       77.43       70.81     19.39 o 
  -8   1   9        5.89        0.09     26.46 o 
  -7   1   9        4.29        0.15     15.42 o 
  -6   1   9       25.28       42.10     15.21 o 
  -5   1   9      195.48      191.34     35.32 o 
  -4   1   9       52.35       73.78      9.65 o 
  -3   1   9        2.77        6.61      6.45 o 
  -2   1   9      843.68      894.72     20.30 o 
  -1   1   9       10.88       13.74      6.42 o 
   0   1   9       68.38       53.45     11.43 o 
   1   1   9       13.79       13.55      4.10 o 
   2   1   9       13.53        9.91      6.46 o 
   3   1   9      101.75      117.16     15.44 o 
   4   1   9       38.25       28.00     13.58 o 
   5   1   9        0.88       30.25      8.99 o 
   6   1   9       18.56       34.00     12.08 o 
  -8   2   9       22.64       29.09     14.15 o 
  -7   2   9      101.83      105.39     18.66 o 
  -6   2   9        3.99       15.61     14.04 o 
  -5   2   9       43.61       48.60     17.82 o 
  -4   2   9      387.58      437.87     22.01 o 
  -3   2   9        0.93       20.11      7.51 o 
  -2   2   9        0.06        7.33      6.91 o 
  -1   2   9       61.66       66.48      7.73 o 
   0   2   9       99.99      114.30      9.40 o 
   1   2   9      108.84      131.90     13.13 o 
   2   2   9        3.82       11.82      8.87 o 
   3   2   9       54.41       74.35     14.99 o 
   4   2   9        2.52       10.34      8.42 o 
   5   2   9       41.93       17.21     17.17 o 
   6   2   9        2.50       13.62      8.44 o 
  -8   3   9       12.68       24.42     24.31 o 
  -7   3   9      145.28      128.28     34.25 o 
  -6   3   9       32.87       30.55     23.24 o 
  -5   3   9      231.98      241.04     32.70 o 
  -4   3   9       16.13       22.90      7.66 o 
  -3   3   9      151.91      154.93     11.32 o 
  -2   3   9        0.26        5.61      5.69 o 
  -1   3   9        0.91       10.16      7.48 o 
   0   3   9       49.10       41.48      5.97 o 
   1   3   9       34.94       30.45     11.48 o 
   2   3   9       28.90       22.49      9.43 o 
   3   3   9        8.57        3.48      7.82 o 
   4   3   9       62.56       81.02     13.98 o 
   5   3   9        7.35       15.37     11.72 o 
   6   3   9       20.62       22.76     10.63 o 
  -7   4   9        7.76       16.67     16.90 o 
  -6   4   9      128.52      148.97     29.70 o 
  -5   4   9      217.10      254.01     21.57 o 
  -4   4   9        4.63       11.36     11.74 o 
  -3   4   9      366.34      314.97     12.90 o 
  -2   4   9      100.79      107.11      9.77 o 
  -1   4   9       29.51       24.89      6.45 o 
   0   4   9      190.87      183.55     10.97 o 
   1   4   9       35.32       43.34      9.29 o 
   2   4   9      245.49      252.77     16.31 o 
   3   4   9       34.98       30.03     10.56 o 
   4   4   9       79.37       62.00     15.08 o 
   5   4   9        7.19       23.63     11.04 o 
   6   4   9        0.43        2.25     10.23 o 
  -7   5   9        5.04        7.42     11.95 o 
  -6   5   9        0.22        0.00     16.37 o 
  -5   5   9       10.92        0.00     11.34 o 
  -4   5   9      618.88      610.77     27.43 o 
  -3   5   9      424.95      422.14     21.27 o 
  -2   5   9        0.07        8.84      8.19 o 
  -1   5   9      279.20      270.81     13.84 o 
   0   5   9        1.29        2.74      9.51 o 
   1   5   9        4.74        0.00     10.24 o 
   2   5   9       87.13       86.05     18.27 o 
   3   5   9        0.29       15.13      6.47 o 
   4   5   9       11.86        0.00     11.11 o 
   5   5   9        4.92       20.35      8.74 o 
   6   5   9        4.62        5.86      9.85 o 
  -7   6   9      140.08      178.19     30.42 o 
  -6   6   9       77.35       66.47     16.31 o 
  -5   6   9       39.05       37.64     11.54 o 
  -4   6   9       34.71       31.68     14.50 o 
  -3   6   9        2.90       12.84      7.02 o 
  -2   6   9       95.91       98.06     11.21 o 
  -1   6   9      690.55      677.23     16.29 o 
   0   6   9       54.86       41.77      9.33 o 
   1   6   9       77.97       69.62      9.64 o 
   2   6   9       82.05       93.65     12.84 o 
   3   6   9        4.09       10.10      7.46 o 
   4   6   9        2.58        5.02      8.38 o 
   5   6   9       12.27       15.33     11.87 o 
   6   6   9       12.85       20.63     11.36 o 
  -7   7   9       25.36       29.43     21.92 o 
  -6   7   9      317.27      332.39     40.52 o 
  -5   7   9      236.12      251.43     21.93 o 
  -4   7   9        9.12        2.95      9.50 o 
  -3   7   9        3.26       12.21      6.65 o 
  -2   7   9      182.56      173.48     12.92 o 
  -1   7   9       27.33       18.96      5.91 o 
   0   7   9      136.46      140.30     14.39 o 
   1   7   9      305.54      387.63     20.99 o 
   2   7   9        7.47       18.35     11.67 o 
   3   7   9      194.32      222.68     17.50 o 
   4   7   9       16.90       23.92     12.35 o 
   5   7   9      105.65       88.45     27.57 o 
  -7   8   9        8.84       32.04     16.01 o 
  -6   8   9        2.26        4.49     14.07 o 
  -5   8   9       14.33        7.70     11.40 o 
  -4   8   9       24.24       15.23     12.12 o 
  -3   8   9       45.18       48.68      8.29 o 
  -2   8   9        1.76       13.88      5.33 o 
  -1   8   9       18.32       21.96      6.15 o 
   0   8   9      199.64      185.30     12.44 o 
   1   8   9       53.79       42.64     12.01 o 
   2   8   9        0.03       13.68      7.21 o 
   3   8   9      110.39      117.15     13.19 o 
   4   8   9       10.51       26.15      8.44 o 
   5   8   9       23.68       21.12      9.52 o 
  -7   9   9       68.72       64.39     16.91 o 
  -6   9   9       18.82       49.10     15.61 o 
  -5   9   9        9.32       12.24      8.33 o 
  -4   9   9       66.12       44.64     12.93 o 
  -3   9   9       34.25       31.62      8.39 o 
  -2   9   9      281.02      304.66     17.96 o 
  -1   9   9       41.92       47.10      7.71 o 
   0   9   9       40.73       47.13      6.78 o 
   1   9   9      305.74      294.48     26.95 o 
   2   9   9        9.69        8.72      8.39 o 
   3   9   9      146.50      144.27     26.70 o 
   4   9   9       33.04       39.62      8.64 o 
   5   9   9       11.71        0.57      8.05 o 
  -7  10   9        0.01        4.07     14.00 o 
  -6  10   9        4.44       27.15     12.60 o 
  -5  10   9        4.15        9.62      6.88 o 
  -4  10   9       95.04       90.85     11.19 o 
  -3  10   9       17.91       12.80      6.56 o 
  -2  10   9      467.55      468.48     22.35 o 
  -1  10   9      202.94      193.61     11.50 o 
   0  10   9       74.98       85.45     14.89 o 
   1  10   9      332.78      361.38     36.42 o 
   2  10   9       40.06       23.99      7.65 o 
   3  10   9       56.21       54.97     12.64 o 
   4  10   9       28.58        9.51      8.70 o 
   5  10   9        8.30       18.17     13.47 o 
  -6  11   9        5.38       24.76     12.60 o 
  -5  11   9       27.68       32.11     12.73 o 
  -4  11   9       27.45       35.41     11.07 o 
  -3  11   9      172.78      161.57     10.58 o 
  -2  11   9       68.94       64.92     10.21 o 
  -1  11   9      506.88      516.64     30.68 o 
   0  11   9      357.01      366.02     27.61 o 
   1  11   9        7.48        0.81     13.55 o 
   2  11   9       83.99       89.80     15.94 o 
   3  11   9        1.75        2.01      9.62 o 
   4  11   9        0.42       21.19     10.54 o 
   5  11   9        0.00        0.00     16.34 o 
  -6  12   9       10.03       15.64     17.40 o 
  -5  12   9        0.34        9.72     14.81 o 
  -4  12   9      257.88      245.87     35.92 o 
  -3  12   9       18.13       29.23      9.14 o 
  -2  12   9       32.11       42.85     11.42 o 
  -1  12   9      108.59       97.29     14.08 o 
   0  12   9       22.58       32.06     12.30 o 
   1  12   9        3.38       10.86     11.14 o 
   2  12   9      120.45      123.61     17.58 o 
   3  12   9       73.14       49.59     13.82 o 
   4  12   9        1.31       11.99      8.73 o 
  -6  13   9        6.15       22.81     15.10 o 
  -5  13   9       11.70       20.85     13.86 o 
  -4  13   9        0.10       22.03      7.40 o 
  -3  13   9       28.37       28.77      9.72 o 
  -2  13   9      338.04      331.54     27.57 o 
  -1  13   9      202.37      172.92     21.22 o 
   0  13   9       59.28      100.39     17.66 o 
   1  13   9      733.54      768.51     50.50 o 
   2  13   9      153.77      176.31     21.82 o 
   3  13   9        0.02        0.00     11.72 o 
   4  13   9        9.37        0.00     11.01 o 
  -5  14   9       14.44       15.91      8.09 o 
  -4  14   9       35.01       48.66     12.50 o 
  -3  14   9       19.28        9.94      7.15 o 
  -2  14   9       13.83       11.26      9.18 o 
  -1  14   9      175.91      168.32     14.84 o 
   0  14   9        0.16       12.18     12.04 o 
   1  14   9       77.92       65.53     21.68 o 
   2  14   9        7.74       13.79     11.91 o 
   3  14   9      129.04      126.35     22.83 o 
   4  14   9      118.19       82.47     15.81 o 
  -5  15   9        3.79       11.92     10.39 o 
  -4  15   9       13.56       18.97      9.32 o 
  -3  15   9       42.84       33.67     10.82 o 
  -2  15   9       17.70       25.51      9.46 o 
  -1  15   9       22.15        8.86      7.96 o 
   0  15   9       35.85       24.87     12.00 o 
   1  15   9        1.38        0.00     14.45 o 
   2  15   9       64.53       76.01     16.87 o 
   3  15   9      140.56      141.66     26.05 o 
  -4  16   9        0.37        1.88     14.73 o 
  -3  16   9       27.67       14.39      8.93 o 
  -2  16   9        4.96       20.62      8.56 o 
  -1  16   9       16.10       15.18      9.66 o 
   0  16   9       22.62       30.71     17.84 o 
   1  16   9        7.45       17.46     19.92 o 
   2  16   9        0.82        8.94     12.54 o 
   3  16   9       34.05       40.94     13.28 o 
  -4  17   9        0.43        1.88     11.04 o 
  -3  17   9        0.21       13.17      9.03 o 
  -2  17   9        9.13        0.00      9.21 o 
  -1  17   9        2.44        1.89     12.39 o 
   0  17   9        0.28        0.00     11.97 o 
   1  17   9       16.27       17.86     12.78 o 
   2  17   9       30.17       21.46     14.21 o 
  -3  18   9       16.42       13.61     11.76 o 
  -2  18   9        0.33        2.83      9.50 o 
  -1  18   9        1.55        5.09     12.60 o 
   0  18   9       28.15       49.23     14.48 o 
   1  18   9        0.52        4.47     10.38 o 
  -1  19   9       12.10       10.89     13.43 o 
  -6   0  10        0.42       24.48     19.87 o 
  -4   0  10       26.49       29.12     14.26 o 
  -2   0  10       21.61       25.18     10.91 o 
   0   0  10      617.94      589.46     25.93 o 
   2   0  10      348.33      342.83     40.57 o 
   4   0  10        2.73        0.00     14.34 o 
   6   0  10        4.22       26.67     28.68 o 
  -7   1  10      226.12      246.61     33.25 o 
  -6   1  10        3.74        7.31     13.87 o 
  -5   1  10      198.26      212.88     17.52 o 
  -4   1  10       19.78       24.10     11.33 o 
  -3   1  10       20.64       22.61      7.92 o 
  -2   1  10        0.30       19.08      7.99 o 
  -1   1  10       17.39       23.97      7.43 o 
   0   1  10       24.34       15.87      6.55 o 
   1   1  10       17.18       26.38     10.12 o 
   2   1  10       68.54       64.93     16.57 o 
   3   1  10        4.94        7.66     11.75 o 
   4   1  10        5.99       26.89     10.33 o 
   5   1  10        9.45       17.72     11.19 o 
   6   1  10        0.38        0.00     12.46 o 
  -7   2  10      101.38      144.48     53.21 o 
  -6   2  10      146.11      170.39     20.56 o 
  -5   2  10      299.61      285.02     24.27 o 
  -4   2  10       91.66       70.61     10.13 o 
  -3   2  10      592.53      566.41     22.54 o 
  -2   2  10      265.69      232.74     11.42 o 
  -1   2  10        1.12        6.37      7.43 o 
   0   2  10       28.55       20.08      7.46 o 
   1   2  10        0.93        5.95      7.23 o 
   2   2  10      186.63      226.79     13.26 o 
   3   2  10       27.72       37.80     12.60 o 
   4   2  10        8.77       21.78      7.57 o 
   5   2  10       11.47        1.33      9.94 o 
  -7   3  10       34.82       26.80     14.04 o 
  -6   3  10       40.07       41.32     16.10 o 
  -5   3  10      115.96      117.75     16.63 o 
  -4   3  10      412.65      425.95     21.20 o 
  -3   3  10      413.14      443.70     20.43 o 
  -2   3  10       10.00        6.41      9.07 o 
  -1   3  10      863.56      897.92     18.59 o 
   0   3  10      616.79      644.66     13.92 o 
   1   3  10       39.07       48.08     10.54 o 
   2   3  10       15.12       29.95     13.71 o 
   3   3  10        0.12       11.76     12.06 o 
   4   3  10       45.70       32.86     10.40 o 
   5   3  10        4.91       10.04      7.50 o 
  -7   4  10        0.02       20.38     16.50 o 
  -6   4  10        4.77       28.18     18.73 o 
  -5   4  10      156.54      158.21     19.06 o 
  -4   4  10      186.25      179.29     15.21 o 
  -3   4  10      122.18      102.43     10.70 o 
  -2   4  10      229.03      205.82     12.20 o 
  -1   4  10      218.29      208.98     11.12 o 
   0   4  10        5.47       11.22      8.64 o 
   1   4  10       53.89       51.05     11.24 o 
   2   4  10        3.95        9.81      9.20 o 
   3   4  10        3.17        2.52      8.23 o 
   4   4  10        2.29        0.00     11.99 o 
   5   4  10        0.21       24.06     11.52 o 
  -7   5  10       17.84       46.47     21.25 o 
  -6   5  10      446.34      457.52     61.93 o 
  -5   5  10      394.90      399.90     49.52 o 
  -4   5  10       97.71       80.71     11.92 o 
  -3   5  10     1033.13     1043.39     30.91 o 
  -2   5  10      580.18      642.57     28.62 o 
  -1   5  10        0.96        0.03      6.51 o 
   0   5  10       22.95       21.93      9.13 o 
   1   5  10      284.68      312.60     15.99 o 
   2   5  10       65.88       86.92     15.73 o 
   3   5  10        1.27        0.00      6.81 o 
   4   5  10       82.63       81.32     15.33 o 
   5   5  10        3.31       12.45     12.28 o 
  -7   6  10       28.71       25.84     13.31 o 
  -6   6  10       52.54       51.72     13.74 o 
  -5   6  10      461.30      540.57     38.92 o 
  -4   6  10     1010.97     1107.29     28.43 o 
  -3   6  10      472.56      501.80     26.17 o 
  -2   6  10      351.40      340.16     18.36 o 
  -1   6  10      129.29      132.28     10.89 o 
   0   6  10       67.16       79.76     11.74 o 
   1   6  10       91.71       84.82     11.87 o 
   2   6  10        2.55        4.96      9.14 o 
   3   6  10       55.28       47.11     14.53 o 
   4   6  10       60.78       63.79     17.11 o 
   5   6  10       51.89       57.93     17.36 o 
  -7   7  10      106.56      105.10     31.60 o 
  -6   7  10       19.29        7.77     12.32 o 
  -5   7  10        7.57        0.75      5.88 o 
  -4   7  10       76.69       62.65     10.02 o 
  -3   7  10       18.20        8.70      7.33 o 
  -2   7  10       19.53       27.62     10.89 o 
  -1   7  10      288.74      323.83     21.69 o 
   0   7  10       26.48       21.92      7.61 o 
   1   7  10       19.25       12.57      8.74 o 
   2   7  10       78.49       67.57     11.98 o 
   3   7  10        1.69        8.48      7.49 o 
   4   7  10       25.94       15.54      9.30 o 
   5   7  10       25.81       34.35     12.64 o 
  -7   8  10       36.37       41.09     11.44 o 
  -6   8  10       36.82       18.56     11.95 o 
  -5   8  10       47.48       31.84      8.69 o 
  -4   8  10       61.34       68.16     11.09 o 
  -3   8  10        1.98        9.96      6.86 o 
  -2   8  10      113.33       91.16     12.05 o 
  -1   8  10      185.44      169.45     11.80 o 
   0   8  10        5.44       25.78      9.35 o 
   1   8  10      210.06      220.80     15.09 o 
   2   8  10      170.49      153.48     15.57 o 
   3   8  10      291.00      270.13     30.47 o 
   4   8  10        7.78       24.94      8.93 o 
   5   8  10       63.68       49.36     20.03 o 
  -6   9  10       19.41       37.87     12.36 o 
  -5   9  10        7.84       14.65      7.85 o 
  -4   9  10        4.12       19.36      8.99 o 
  -3   9  10        0.06        4.62      6.88 o 
  -2   9  10        0.24        2.42      6.98 o 
  -1   9  10       30.81       29.86      7.96 o 
   0   9  10       89.39       73.27     10.94 o 
   1   9  10       11.25       10.53      8.16 o 
   2   9  10      155.36      175.41     16.76 o 
   3   9  10        0.11        5.62      7.32 o 
   4   9  10       19.19       23.59     14.02 o 
   5   9  10        2.39        7.82     12.90 o 
  -6  10  10       13.15       16.39     11.91 o 
  -5  10  10        3.88        8.58      8.89 o 
  -4  10  10       15.98        1.17      7.56 o 
  -3  10  10       80.83       72.67      9.50 o 
  -2  10  10       46.71       31.67     13.41 o 
  -1  10  10       58.83       49.87      7.17 o 
   0  10  10      149.49      144.13     15.83 o 
   1  10  10       13.81        4.45     12.85 o 
   2  10  10        0.39       18.99     14.90 o 
   3  10  10       29.82        9.64     21.58 o 
   4  10  10       36.12       24.28     10.43 o 
  -6  11  10       20.93        6.31     20.06 o 
  -5  11  10        2.28        8.20      5.85 o 
  -4  11  10        1.22        4.22      9.74 o 
  -3  11  10        0.41        5.06      7.44 o 
  -2  11  10       49.09       54.57      9.62 o 
  -1  11  10        0.68        0.00      7.80 o 
   0  11  10      218.61      194.24     20.77 o 
   1  11  10        0.81        6.13     14.24 o 
   2  11  10       52.76       59.35     14.01 o 
   3  11  10      103.72      115.67     18.25 o 
   4  11  10        5.72        5.90     12.28 o 
  -6  12  10        3.83        7.35     16.14 o 
  -5  12  10        0.02       15.97     10.02 o 
  -4  12  10       22.67       25.70     11.31 o 
  -3  12  10      134.39      121.47     15.23 o 
  -2  12  10        3.98        8.01     11.83 o 
  -1  12  10       27.28       28.50      8.32 o 
   0  12  10       60.82       58.65     16.03 o 
   1  12  10      234.65      177.82     46.60 o 
   2  12  10      147.99      137.06     17.92 o 
   3  12  10       61.82       35.87     11.83 o 
   4  12  10        3.05        2.88     16.31 o 
  -5  13  10       63.77       57.10     13.49 o 
  -4  13  10        0.16        0.00     10.74 o 
  -3  13  10       19.11        6.86      6.61 o 
  -2  13  10       54.93       33.20     10.08 o 
  -1  13  10        0.25        0.00      8.49 o 
   0  13  10       21.57        7.08     13.74 o 
   1  13  10        5.86       14.53     14.19 o 
   2  13  10        7.07       11.13     10.40 o 
   3  13  10       26.34       36.58     12.24 o 
  -5  14  10       76.99       97.63     19.90 o 
  -4  14  10        5.30        4.08      6.72 o 
  -3  14  10        1.67        0.00      9.73 o 
  -2  14  10        1.47       15.90      7.51 o 
  -1  14  10       93.15       95.27     20.30 o 
   0  14  10       49.99       68.58     13.13 o 
   1  14  10        7.52       15.99     13.06 o 
   2  14  10       34.22       43.41     18.68 o 
   3  14  10      165.28      148.89     28.66 o 
  -4  15  10        0.27        1.28     11.37 o 
  -3  15  10        1.96       13.39      8.51 o 
  -2  15  10        0.48       16.45      9.65 o 
  -1  15  10        0.02       16.22     13.67 o 
   0  15  10       45.68       35.54     14.24 o 
   1  15  10        8.94       23.70     20.26 o 
   2  15  10       23.96       26.69     10.26 o 
   3  15  10        5.07        5.77     15.08 o 
  -4  16  10       30.19       13.90     13.31 o 
  -3  16  10        0.18        0.00      7.71 o 
  -2  16  10        4.50        0.00      8.26 o 
  -1  16  10        1.95       21.36     11.13 o 
   0  16  10       12.07       25.07     14.11 o 
   1  16  10       63.47       42.04     15.14 o 
   2  16  10       21.49       19.65     13.94 o 
  -3  17  10        1.70        3.23     11.09 o 
  -2  17  10        1.67       10.38      8.72 o 
  -1  17  10       23.62       22.43     11.49 o 
   0  17  10        0.13       20.44     13.02 o 
   1  17  10        4.66       11.04     15.53 o 
  -1  18  10       10.46       19.40     10.35 o 
   0  18  10        0.52       29.29     11.66 o 
  -7   0  11      138.61      146.69     39.58 o 
  -5   0  11      133.21      163.24     26.94 o 
  -3   0  11      145.84      148.28     31.54 o 
  -1   0  11       89.30      111.01     18.11 o 
   1   0  11      268.81      244.27     23.26 o 
   3   0  11       77.75      110.89     21.99 o 
   5   0  11       14.43        6.37     23.79 o 
  -7   1  11       46.61       59.87     17.72 o 
  -6   1  11      127.78      144.64     20.43 o 
  -5   1  11       34.29       50.49     14.69 o 
  -4   1  11      137.31      132.30     14.85 o 
  -3   1  11      126.64      125.30     11.54 o 
  -2   1  11      141.27      132.41     13.79 o 
  -1   1  11      256.57      227.83     12.21 o 
   0   1  11      253.47      258.47     11.80 o 
   1   1  11       34.55       29.55      9.48 o 
   2   1  11      139.24      132.58     21.07 o 
   3   1  11       83.78       97.70     14.79 o 
   4   1  11       76.71       49.93     11.83 o 
   5   1  11       13.56        6.84     10.43 o 
  -7   2  11       71.65       63.40     18.64 o 
  -6   2  11        1.25       17.96     26.89 o 
  -5   2  11      380.93      465.06     40.68 o 
  -4   2  11       17.23       16.90     10.40 o 
  -3   2  11      119.63      116.50     10.56 o 
  -2   2  11       55.67       61.55     10.06 o 
  -1   2  11       31.09       21.47      7.68 o 
   0   2  11     1104.35     1126.78     31.14 o 
   1   2  11      364.31      350.24     24.90 o 
   2   2  11      109.52      136.68     18.20 o 
   3   2  11        3.62        6.76     20.45 o 
   4   2  11       38.94       48.78     13.54 o 
   5   2  11        1.42        7.73     11.59 o 
  -7   3  11       14.06       11.18     15.80 o 
  -6   3  11        1.99        5.73     13.35 o 
  -5   3  11      142.91      134.50     16.01 o 
  -4   3  11      301.55      291.39     14.30 o 
  -3   3  11      918.79      957.37     32.91 o 
  -2   3  11      793.90      722.49     22.46 o 
  -1   3  11        1.37        8.64      7.56 o 
   0   3  11      172.95      146.25     13.20 o 
   1   3  11       74.22       80.22     11.73 o 
   2   3  11      182.05      166.72     22.09 o 
   3   3  11        3.06        3.26     12.21 o 
   4   3  11        7.85       14.15     12.09 o 
   5   3  11        0.01        0.43      9.72 o 
  -7   4  11       12.52       19.68     14.99 o 
  -6   4  11      113.87      112.31     19.64 o 
  -5   4  11        2.51        8.14     14.91 o 
  -4   4  11      115.19      112.41     14.84 o 
  -3   4  11      693.10      611.76     25.61 o 
  -2   4  11     1458.94     1422.67     47.90 o 
  -1   4  11     2260.69     2109.31    149.11 o 
   0   4  11      611.22      639.47     21.92 o 
   1   4  11       87.59       78.20     13.34 o 
   2   4  11      205.15      217.74     14.48 o 
   3   4  11       10.10       34.96      8.97 o 
   4   4  11       34.92       32.39     11.71 o 
   5   4  11        0.32       10.06     10.08 o 
  -7   5  11       19.57       23.60     11.15 o 
  -6   5  11        1.41       21.08     11.59 o 
  -5   5  11       40.37       11.94     20.84 o 
  -4   5  11      410.62      380.57     41.75 o 
  -3   5  11      176.43      144.15     11.90 o 
  -2   5  11      222.70      191.69     14.98 o 
  -1   5  11      193.22      194.09     16.20 o 
   0   5  11      272.11      271.87     18.54 o 
   1   5  11      211.30      198.70     17.29 o 
   2   5  11        0.00        0.00      8.43 o 
   3   5  11        7.02        0.00     11.35 o 
   4   5  11        0.61        4.24     11.90 o 
   5   5  11        4.14       15.08     12.40 o 
  -7   6  11        1.89        0.00     13.98 o 
  -6   6  11        3.67       25.46     14.30 o 
  -5   6  11        1.13        0.00     11.97 o 
  -4   6  11       92.92       71.91     12.95 o 
  -3   6  11       63.69       53.18     11.16 o 
  -2   6  11        0.12       10.80      7.66 o 
  -1   6  11      119.87      120.96     12.31 o 
   0   6  11       20.10       14.64      9.06 o 
   1   6  11      238.65      247.69     16.89 o 
   2   6  11      119.60      129.84     26.45 o 
   3   6  11       25.67       20.70     10.16 o 
   4   6  11       16.29       29.08      8.99 o 
   5   6  11        2.62        0.00     11.38 o 
  -6   7  11       93.18       82.47     15.57 o 
  -5   7  11       79.40       82.81     14.66 o 
  -4   7  11       17.14       16.36      9.03 o 
  -3   7  11       49.29       44.43      9.04 o 
  -2   7  11       57.19       48.69      8.15 o 
  -1   7  11       13.60       12.02      9.12 o 
   0   7  11      483.69      543.89     20.96 o 
   1   7  11      167.92      158.04     17.46 o 
   2   7  11       49.69       16.43     14.23 o 
   3   7  11      144.41      171.56     18.58 o 
   4   7  11       34.15       37.11     12.33 o 
  -6   8  11       16.74       15.76     20.71 o 
  -5   8  11       11.06       18.22      8.27 o 
  -4   8  11        0.29       16.16     17.03 o 
  -3   8  11       19.11       18.04      6.92 o 
  -2   8  11       20.55       26.04      7.29 o 
  -1   8  11        3.62        8.07      5.16 o 
   0   8  11        7.23       30.16      9.64 o 
   1   8  11       59.79       63.65     11.01 o 
   2   8  11       48.18       53.40     14.72 o 
   3   8  11        1.06       10.17      9.07 o 
   4   8  11       28.32       35.57      9.82 o 
  -6   9  11       28.98       41.55     13.55 o 
  -5   9  11       44.87       60.52     13.89 o 
  -4   9  11        1.49        5.71      6.37 o 
  -3   9  11       10.58       11.73      8.42 o 
  -2   9  11       25.12       30.80      7.03 o 
  -1   9  11        4.54        1.30      5.10 o 
   0   9  11       41.76       35.61     11.78 o 
   1   9  11      121.13       99.62     11.19 o 
   2   9  11       17.90       23.21      7.60 o 
   3   9  11      109.67       91.77     22.32 o 
   4   9  11        7.83       20.66     13.71 o 
  -6  10  11       11.99       15.89     12.75 o 
  -5  10  11       45.98       44.50     10.47 o 
  -4  10  11       56.03       46.91     20.08 o 
  -3  10  11        2.92        6.65      7.66 o 
  -2  10  11       38.08       42.41     12.18 o 
  -1  10  11        0.51        4.37     10.61 o 
   0  10  11        6.41       17.13      9.76 o 
   1  10  11       73.62       43.65     12.04 o 
   2  10  11       41.55       43.94     14.77 o 
   3  10  11       17.32       47.13     14.95 o 
   4  10  11        1.35        0.00     14.94 o 
  -5  11  11        6.19       20.98     12.66 o 
  -4  11  11        0.66       19.92     22.04 o 
  -3  11  11        3.40       15.90     12.05 o 
  -2  11  11       13.86       13.24      7.49 o 
  -1  11  11      177.53      162.39     19.63 o 
   0  11  11       13.94       19.92     12.74 o 
   1  11  11       21.06       47.04     13.41 o 
   2  11  11       11.68       37.42     12.12 o 
   3  11  11        5.34       16.41      8.95 o 
  -5  12  11       11.03       28.71     15.67 o 
  -4  12  11       33.60       37.30     11.25 o 
  -3  12  11       59.82       55.28     10.30 o 
  -2  12  11       30.27       26.53      9.42 o 
  -1  12  11       59.82       47.42     13.07 o 
   0  12  11        1.57       11.35     12.38 o 
   1  12  11       23.46       31.32     11.47 o 
   2  12  11        5.74       45.56     11.31 o 
   3  12  11        4.50        3.06     10.97 o 
  -5  13  11       13.54       16.37     13.08 o 
  -4  13  11        2.36        0.00     12.07 o 
  -3  13  11        9.71       15.67      8.98 o 
  -2  13  11        0.75       12.16      7.90 o 
  -1  13  11        0.77       10.17      8.63 o 
   0  13  11        2.79       21.73     13.24 o 
   1  13  11       28.37       32.97     13.11 o 
   2  13  11        4.93       18.80     16.31 o 
   3  13  11       42.55       41.88     16.91 o 
  -4  14  11        7.56       24.21      9.45 o 
  -3  14  11        4.15        4.64      9.22 o 
  -2  14  11        4.85        5.21      8.62 o 
  -1  14  11       12.52        6.84     10.66 o 
   0  14  11       21.81       19.82     10.98 o 
   1  14  11        0.15       14.02     11.36 o 
   2  14  11       18.36       22.62     13.52 o 
  -4  15  11        6.11       14.97      9.22 o 
  -3  15  11       24.76       14.33      8.34 o 
  -2  15  11        7.97       31.09     11.66 o 
  -1  15  11       10.29        0.07     13.06 o 
   0  15  11       35.47       35.30     12.44 o 
   1  15  11        0.03       26.34     13.02 o 
   2  15  11       15.74        6.90     14.41 o 
  -3  16  11        4.40        5.07     10.90 o 
  -2  16  11        4.83       28.65     13.00 o 
  -1  16  11        8.00       18.91     12.19 o 
   0  16  11        1.55       20.35     12.47 o 
   1  16  11        4.32        3.66     13.27 o 
  -1  17  11        5.90       18.07      9.62 o 
  -6   0  12       21.41       56.38     23.18 o 
  -4   0  12        1.35        0.00     18.04 o 
  -2   0  12       65.67       50.15     12.22 o 
   0   0  12      726.44      735.71     37.27 o 
   2   0  12       69.81      110.50     23.47 o 
   4   0  12      603.42      609.47    133.36 o 
  -7   1  12       21.03       48.44     16.00 o 
  -6   1  12        0.58        5.00     13.53 o 
  -5   1  12       39.12       31.53     13.78 o 
  -4   1  12        0.36       10.28      9.89 o 
  -3   1  12       60.91       54.41      9.93 o 
  -2   1  12        9.75        0.04      7.20 o 
  -1   1  12      238.87      218.70     12.65 o 
   0   1  12        2.88        6.08      8.13 o 
   1   1  12       96.86       92.93     17.57 o 
   2   1  12      775.04      871.89     55.79 o 
   3   1  12        0.07        0.00     12.60 o 
   4   1  12        6.35        0.44     13.55 o 
  -7   2  12        9.15       23.54     15.45 o 
  -6   2  12       23.41       35.38     14.46 o 
  -5   2  12       83.10       71.40     22.99 o 
  -4   2  12       10.11       17.56     13.54 o 
  -3   2  12        6.12        9.46      7.56 o 
  -2   2  12      481.04      479.51     19.75 o 
  -1   2  12      361.04      328.31     15.36 o 
   0   2  12       25.51       19.37     10.51 o 
   1   2  12       41.17       45.98     12.52 o 
   2   2  12      112.31      162.48     22.98 o 
   3   2  12      253.47      285.71     30.30 o 
   4   2  12        5.41       14.03     14.90 o 
  -7   3  12        4.05       14.29     16.26 o 
  -6   3  12       48.88       69.69     17.45 o 
  -5   3  12       22.32       21.88     14.50 o 
  -4   3  12      193.45      187.34     26.64 o 
  -3   3  12      389.92      318.26     15.73 o 
  -2   3  12        0.02        0.00      7.37 o 
  -1   3  12       47.18       38.19      8.75 o 
   0   3  12      719.02      759.08     23.53 o 
   1   3  12     1235.02     1291.77     40.41 o 
   2   3  12       25.78       26.99     16.53 o 
   3   3  12       31.93       19.24     18.40 o 
   4   3  12        4.27        0.00     12.03 o 
  -6   4  12        0.52        0.00     12.97 o 
  -5   4  12      132.22      127.59     19.13 o 
  -4   4  12        7.45        4.17      8.82 o 
  -3   4  12      136.67      128.74     11.88 o 
  -2   4  12       97.46       90.54     10.35 o 
  -1   4  12       17.92       20.70      5.64 o 
   0   4  12        1.23        0.00      8.56 o 
   1   4  12       46.29       47.97      9.45 o 
   2   4  12       13.38       31.49     14.36 o 
   3   4  12       99.01      106.18     35.78 o 
   4   4  12        9.19       19.72     10.39 o 
  -6   5  12        3.64       18.41     14.16 o 
  -5   5  12       15.70        0.00     12.05 o 
  -4   5  12       31.14       39.20      8.96 o 
  -3   5  12       28.82        9.39      9.86 o 
  -2   5  12        4.49       11.12      8.57 o 
  -1   5  12      567.38      530.57     21.74 o 
   0   5  12       55.63       58.16     10.54 o 
   1   5  12      192.00      206.95     20.02 o 
   2   5  12        8.73        1.30     11.77 o 
   3   5  12      194.12      199.33     25.55 o 
   4   5  12       25.64       27.01      9.75 o 
  -6   6  12        9.57       15.79     11.96 o 
  -5   6  12       13.60        7.47     10.35 o 
  -4   6  12       12.60       26.91      9.19 o 
  -3   6  12      276.71      237.80     19.91 o 
  -2   6  12      124.49      101.97     15.42 o 
  -1   6  12       14.50       12.70      8.06 o 
   0   6  12       28.56       30.93      9.79 o 
   1   6  12      112.89       83.38     13.07 o 
   2   6  12       42.42       48.46     12.71 o 
   3   6  12       63.98       51.83     13.50 o 
   4   6  12       15.59       34.50     15.42 o 
  -6   7  12        1.97       13.17     12.17 o 
  -5   7  12        4.25        5.73     10.38 o 
  -4   7  12        0.38        7.38      7.59 o 
  -3   7  12       10.35       12.32      8.69 o 
  -2   7  12       52.55       51.48      8.22 o 
  -1   7  12       11.77       10.40      9.56 o 
   0   7  12        0.87        0.00      8.61 o 
   1   7  12       84.87       61.53     15.07 o 
   2   7  12       13.03       13.27     10.03 o 
   3   7  12      159.25      114.08     44.50 o 
   4   7  12        5.29       10.85     18.58 o 
  -6   8  12        0.20        0.63     16.95 o 
  -5   8  12        1.48       14.27     13.85 o 
  -4   8  12       60.05       51.27     13.46 o 
  -3   8  12      101.93       75.40     15.56 o 
  -2   8  12       30.48       15.47      6.79 o 
  -1   8  12      162.97      135.30     14.00 o 
   0   8  12        0.07       15.48      9.94 o 
   1   8  12       22.92       12.24     10.27 o 
   2   8  12       79.53       64.73     17.61 o 
   3   8  12       76.28       67.46     17.64 o 
   4   8  12       48.23       50.11     18.10 o 
  -6   9  12        0.03       28.93     15.68 o 
  -5   9  12       53.32       28.13     11.64 o 
  -4   9  12        3.96       10.27      9.69 o 
  -3   9  12       43.42       29.32      8.90 o 
  -2   9  12       54.04       44.44      9.82 o 
  -1   9  12        6.31       24.61      8.25 o 
   0   9  12        5.45       10.35     11.52 o 
   1   9  12        0.12        0.00      8.62 o 
   2   9  12       29.43       15.21     17.30 o 
   3   9  12        2.19       21.70     19.34 o 
  -5  10  12       11.71        6.39     10.58 o 
  -4  10  12        6.79       11.11      9.71 o 
  -3  10  12        5.83       12.73      8.52 o 
  -2  10  12        3.82        6.98      6.32 o 
  -1  10  12       11.77       31.45     20.57 o 
   0  10  12        6.54       21.30      9.59 o 
   1  10  12        0.00       26.62     12.76 o 
   2  10  12       12.63       33.27     23.75 o 
   3  10  12       22.79       15.79     18.99 o 
  -5  11  12       32.35       11.97     16.95 o 
  -4  11  12       39.81       29.51      9.58 o 
  -3  11  12        0.40        1.15      8.88 o 
  -2  11  12        8.07       15.63     10.80 o 
  -1  11  12        1.64        6.46     12.04 o 
   0  11  12       80.13       93.90     16.21 o 
   1  11  12       35.94       47.56     13.91 o 
   2  11  12        0.69        8.31     15.38 o 
   3  11  12        5.02        7.43     19.72 o 
  -5  12  12       12.54       19.68     31.06 o 
  -4  12  12        0.66        0.00     10.42 o 
  -3  12  12        0.01       24.95      9.68 o 
  -2  12  12        2.35       25.57     12.16 o 
  -1  12  12        2.01        0.00     11.77 o 
   0  12  12        3.78       17.02     12.02 o 
   1  12  12        5.70       16.31      9.30 o 
   2  12  12        0.13       16.89     14.22 o 
  -4  13  12       20.90       35.69     11.14 o 
  -3  13  12       18.23       17.31      8.21 o 
  -2  13  12        1.49       24.44     10.41 o 
  -1  13  12        4.16        7.56     10.08 o 
   0  13  12        2.09       26.29     21.79 o 
   1  13  12       16.02       18.41     13.13 o 
   2  13  12        4.52        0.00     12.57 o 
  -3  14  12        4.16       17.22     10.15 o 
  -2  14  12        0.78        7.59      9.10 o 
  -1  14  12        1.26        5.14      9.44 o 
   0  14  12        0.75       32.62     13.03 o 
   1  14  12       12.55       11.91     13.18 o 
  -2  15  12        0.19        0.00     12.12 o 
  -1  15  12        9.37       35.03     14.15 o 
   0  15  12        0.47        0.00     12.89 o 
  -5   0  13        0.01       28.82     18.99 o 
  -3   0  13        9.66       15.23     11.75 o 
  -1   0  13       89.84       80.72     13.80 o 
   1   0  13      616.70      732.99     60.60 o 
   3   0  13       77.27       36.00     30.69 o 
  -6   1  13       22.42       30.31     14.02 o 
  -5   1  13       11.30       44.99     20.30 o 
  -4   1  13       24.24       36.34     12.87 o 
  -3   1  13       25.70       59.20     10.12 o 
  -2   1  13       20.47       29.28      8.42 o 
  -1   1  13       96.59       93.53     10.90 o 
   0   1  13       25.99       41.57     15.97 o 
   1   1  13        0.70        2.13     11.72 o 
   2   1  13      122.93      160.10     23.30 o 
   3   1  13       76.39       86.60     17.68 o 
   4   1  13       18.87       44.00     14.16 o 
  -6   2  13        2.11        1.29     13.06 o 
  -5   2  13       22.27       46.54     14.84 o 
  -4   2  13       44.88       51.08     10.74 o 
  -3   2  13        0.38       14.14      8.01 o 
  -2   2  13        3.04        5.41      7.39 o 
  -1   2  13       76.97       69.39     11.37 o 
   0   2  13       92.40       96.64     11.76 o 
   1   2  13        6.26        0.00     11.62 o 
   2   2  13       61.16       43.82     14.23 o 
   3   2  13      231.41      266.86     35.72 o 
   4   2  13      159.81      167.54     39.48 o 
  -6   3  13       34.36       35.57     16.07 o 
  -5   3  13        4.34        3.30     12.53 o 
  -4   3  13        3.77        7.53      8.85 o 
  -3   3  13       39.33       25.80      8.23 o 
  -2   3  13        0.95       12.89      7.65 o 
  -1   3  13       17.06       25.37      9.29 o 
   0   3  13        4.91       24.21      9.90 o 
   1   3  13        4.53        5.19     11.86 o 
   2   3  13       25.16        6.44     15.56 o 
   3   3  13        1.66       14.41     16.80 o 
   4   3  13        9.39       15.56      9.36 o 
  -6   4  13       12.58       41.54     13.17 o 
  -5   4  13       44.40       42.79     13.98 o 
  -4   4  13        3.72       29.20     10.23 o 
  -3   4  13        4.10        2.20      7.87 o 
  -2   4  13       69.99       62.29      9.90 o 
  -1   4  13      187.59      210.44     19.22 o 
   0   4  13        2.92        4.99      8.89 o 
   1   4  13      110.69      102.63     16.22 o 
   2   4  13       13.89       30.04     13.07 o 
   3   4  13       79.62       82.22     33.34 o 
   4   4  13        8.13        5.62     16.40 o 
  -6   5  13        5.77       23.47     14.28 o 
  -5   5  13       27.83       22.43     12.54 o 
  -4   5  13       14.99       25.30      9.46 o 
  -3   5  13      106.47       97.09     11.98 o 
  -2   5  13       95.36       83.98     11.27 o 
  -1   5  13       16.84        6.48      9.53 o 
   0   5  13       86.42       67.95     10.74 o 
   1   5  13       56.21       50.76     15.31 o 
   2   5  13        8.71       25.17     12.97 o 
   3   5  13        9.78       15.19     11.43 o 
  -6   6  13       16.55       44.08     15.46 o 
  -5   6  13        1.48       19.50     11.33 o 
  -4   6  13       30.06       29.78      9.65 o 
  -3   6  13       35.04       27.96      7.25 o 
  -2   6  13        1.50        7.42      6.79 o 
  -1   6  13      116.64       98.94     21.02 o 
   0   6  13       16.33       17.14     15.14 o 
   1   6  13      106.64      123.37     16.99 o 
   2   6  13        0.25        2.43     11.29 o 
   3   6  13       77.74       77.71     29.50 o 
  -5   7  13       65.91       61.87     12.52 o 
  -4   7  13       33.92       43.36     10.83 o 
  -3   7  13        0.66       13.91      5.98 o 
  -2   7  13        7.96       12.27      8.24 o 
  -1   7  13      174.93      144.53     16.37 o 
   0   7  13       35.37       62.89     12.59 o 
   1   7  13      199.04      197.66     19.87 o 
   2   7  13       11.64       21.83     13.86 o 
   3   7  13       18.55        3.38     12.85 o 
  -5   8  13        1.32        0.00      8.98 o 
  -4   8  13        8.74       10.13      7.32 o 
  -3   8  13        6.07        7.22      7.63 o 
  -2   8  13        0.96        0.61      6.12 o 
  -1   8  13       61.56       65.08     11.54 o 
   0   8  13       16.38       24.49      9.39 o 
   1   8  13       76.33       70.60     11.75 o 
   2   8  13       16.35        3.24     15.70 o 
   3   8  13        0.05        0.00     32.07 o 
  -5   9  13       47.35       57.49     27.20 o 
  -4   9  13       23.91       43.21     10.86 o 
  -3   9  13       13.65       16.46     14.14 o 
  -2   9  13       16.17       16.47     11.62 o 
  -1   9  13        3.05        5.98     12.36 o 
   0   9  13        9.24       16.98     10.06 o 
   1   9  13       19.31       30.94     12.12 o 
   2   9  13        0.36        0.00     20.90 o 
   3   9  13       15.66       46.91     26.34 o 
  -5  10  13       58.38       90.68     17.29 o 
  -4  10  13        0.06        5.58      9.95 o 
  -3  10  13        1.00        0.92      5.72 o 
  -2  10  13        6.71        0.00     18.30 o 
  -1  10  13        1.42        2.95     12.15 o 
   0  10  13       19.19       21.96     10.79 o 
   1  10  13       11.99       25.85     15.28 o 
   2  10  13        2.82        0.00     15.71 o 
  -4  11  13        6.77       12.54      9.50 o 
  -3  11  13       32.57       26.60     11.81 o 
  -2  11  13       22.45       10.73     12.49 o 
  -1  11  13       41.55       30.19     11.25 o 
   0  11  13        0.05        0.00     13.78 o 
   1  11  13       12.94        0.49      9.58 o 
   2  11  13        5.15       14.80     15.99 o 
  -4  12  13        5.66       13.56      9.81 o 
  -3  12  13      107.71      105.94     23.87 o 
  -2  12  13        8.14       14.01     15.88 o 
  -1  12  13       15.65       18.94     10.77 o 
   0  12  13        2.25        0.00     12.21 o 
   1  12  13        6.11       14.69     11.87 o 
  -3  13  13        0.82       12.20     13.86 o 
  -2  13  13        6.98       20.41     10.63 o 
  -1  13  13       46.05       44.34     13.83 o 
   0  13  13        5.64        7.88     10.98 o 
   1  13  13        3.00        3.52     12.72 o 
  -2  14  13       27.18       50.55     15.27 o 
  -1  14  13        5.19       31.39     12.12 o 
  -4   0  14       22.39       16.87     16.74 o 
  -2   0  14       16.82       27.75     12.06 o 
   0   0  14        4.92        3.32     16.15 o 
   2   0  14        1.62        0.00     18.14 o 
  -5   1  14        0.54        9.07     16.56 o 
  -4   1  14       11.94       23.94     12.49 o 
  -3   1  14       12.59       21.71     10.32 o 
  -2   1  14      143.58      124.28     12.35 o 
  -1   1  14        3.07        8.80     16.02 o 
   0   1  14        0.10        5.77     11.72 o 
   1   1  14       18.73       38.54     14.28 o 
   2   1  14       46.37       49.41     20.51 o 
   3   1  14        8.70        0.70     21.58 o 
  -5   2  14        4.44       34.48     13.18 o 
  -4   2  14       24.09       26.38     11.69 o 
  -3   2  14        1.41        1.39      7.65 o 
  -2   2  14       24.87       14.01      7.68 o 
  -1   2  14       27.19       38.07      9.97 o 
   0   2  14        3.56        6.20     13.02 o 
   1   2  14        2.80       14.70     12.73 o 
   2   2  14        6.40       13.27     15.36 o 
   3   2  14       10.00       20.29     14.16 o 
  -5   3  14        1.30        6.83     11.43 o 
  -4   3  14       63.74       63.65     14.22 o 
  -3   3  14        6.13       20.69      8.14 o 
  -2   3  14        2.52        2.70      7.45 o 
  -1   3  14       31.73       33.94      9.75 o 
   0   3  14        1.88       15.52     20.11 o 
   1   3  14        4.89       24.91     12.57 o 
   2   3  14       18.36       25.49     15.51 o 
   3   3  14        1.16       25.38     17.55 o 
  -5   4  14        2.83        0.35     11.34 o 
  -4   4  14        9.08       17.76     11.04 o 
  -3   4  14       25.90       22.64     11.41 o 
  -2   4  14       27.04       32.21     11.43 o 
  -1   4  14       27.09       25.04     13.17 o 
   0   4  14      107.60       76.72     15.13 o 
   1   4  14        0.04        0.00     11.70 o 
   2   4  14        4.44        3.60     12.75 o 
   3   4  14        1.80       48.53     20.70 o 
  -5   5  14       16.51       34.77     10.43 o 
  -4   5  14        6.50       20.28      8.60 o 
  -3   5  14        8.36       14.97      7.44 o 
  -2   5  14      113.58      137.55     15.75 o 
  -1   5  14        2.70        0.00      9.29 o 
   0   5  14        0.00        1.48      9.35 o 
   1   5  14       22.43       13.36     11.86 o 
   2   5  14        0.61       25.23     16.57 o 
   3   5  14       34.93       20.58     17.77 o 
  -5   6  14       12.46        2.85     13.05 o 
  -4   6  14       25.87       29.20     10.27 o 
  -3   6  14        0.55        6.95      5.72 o 
  -2   6  14       28.30       40.26     17.28 o 
  -1   6  14       13.46       21.12     10.12 o 
   0   6  14       23.85       10.00     11.41 o 
   1   6  14       25.72        5.62     12.42 o 
   2   6  14       62.10       30.90     13.72 o 
  -5   7  14        7.40        2.17     11.56 o 
  -4   7  14       26.09       17.63      8.83 o 
  -3   7  14        1.37        4.89      7.62 o 
  -2   7  14        2.88       11.54      9.60 o 
  -1   7  14       24.23       22.55     10.18 o 
   0   7  14       29.80       28.62     10.98 o 
   1   7  14        0.02        0.00     11.59 o 
   2   7  14       44.91       26.28     23.65 o 
  -4   8  14        0.11        2.00      6.47 o 
  -3   8  14       81.28       84.58     19.31 o 
  -2   8  14        3.32       13.09      9.16 o 
  -1   8  14        1.58        8.33     11.16 o 
   0   8  14        1.44       21.21     11.91 o 
   1   8  14        5.03       35.22     21.64 o 
   2   8  14       19.81       12.82     21.20 o 
  -4   9  14        4.52       24.76      7.57 o 
  -3   9  14       51.10       64.62     17.60 o 
  -2   9  14       19.91       22.53     13.77 o 
  -1   9  14       29.49       36.63     13.00 o 
   0   9  14       19.18       24.43     12.88 o 
   1   9  14        8.55       41.76     20.55 o 
  -4  10  14        3.86        6.98      9.38 o 
  -3  10  14        0.08        3.47     11.01 o 
  -2  10  14        8.37       15.98     10.46 o 
  -1  10  14       16.20       27.14      9.50 o 
   0  10  14       29.45       44.72     13.56 o 
   1  10  14        0.91        6.27     18.65 o 
  -3  11  14       50.79       71.72     17.70 o 
  -2  11  14        4.11        2.62     12.01 o 
  -1  11  14       12.45       15.47     10.85 o 
   0  11  14        0.02       21.34     12.85 o 
  -2  12  14       32.87       38.32     11.72 o 
  -1  12  14       31.31       50.32     12.02 o 
  -5   0  15        5.15        0.00     19.97 o 
  -3   0  15       16.20        2.52     11.02 o 
  -1   0  15       60.82       83.75     21.33 o 
   1   0  15       17.63       27.55     33.99 o 
  -5   1  15        0.10       10.50     12.28 o 
  -4   1  15        6.65       11.16     11.55 o 
  -3   1  15        0.06       18.32     10.75 o 
  -2   1  15       11.01        4.83      8.65 o 
  -1   1  15       19.47       38.86     12.75 o 
   0   1  15       18.29       22.13     12.41 o 
   1   1  15       27.00       16.23     14.16 o 
   2   1  15       28.11       35.16     13.93 o 
  -5   2  15        0.90       12.18     12.38 o 
  -4   2  15       68.98       81.78     14.78 o 
  -3   2  15        2.20        1.96      7.48 o 
  -2   2  15       31.14       35.87     10.05 o 
  -1   2  15       14.90       21.54     11.92 o 
   0   2  15       69.54       39.56     19.71 o 
   1   2  15        1.59        8.32     13.19 o 
   2   2  15        3.92        9.05     12.97 o 
  -5   3  15        0.50       10.29     11.93 o 
  -4   3  15        7.28       29.29     11.73 o 
  -3   3  15        1.98       10.23      9.49 o 
  -2   3  15        0.57        0.23      8.99 o 
  -1   3  15        9.25       11.48     11.50 o 
   0   3  15        0.01        0.00     12.13 o 
   1   3  15        4.83        0.00     11.76 o 
   2   3  15       52.93       47.36     18.24 o 
  -4   4  15        2.60        0.00     11.42 o 
  -3   4  15       33.61       40.14      8.56 o 
  -2   4  15        4.34       11.19      9.25 o 
  -1   4  15        1.32       29.21     15.33 o 
   0   4  15       33.45       24.58     12.09 o 
   1   4  15        0.59        0.63     11.36 o 
   2   4  15        0.96        4.86     12.74 o 
  -4   5  15        2.82       17.52     10.34 o 
  -3   5  15       12.17       13.12     13.43 o 
  -2   5  15        4.26       13.80     19.10 o 
  -1   5  15       15.02        0.04      8.96 o 
   0   5  15       21.66       27.44     12.42 o 
   1   5  15        1.66       14.52     12.29 o 
  -4   6  15        4.55        0.00     10.42 o 
  -3   6  15        3.15        0.00     10.26 o 
  -2   6  15        5.92       12.37     10.08 o 
  -1   6  15        2.70        5.55      9.10 o 
   0   6  15        5.12        0.00     11.96 o 
   1   6  15        2.03        0.00     11.48 o 
  -4   7  15        0.02        4.01     19.23 o 
  -3   7  15        6.26        3.83     11.80 o 
  -2   7  15        2.76        0.00      9.29 o 
  -1   7  15       16.75       29.98     13.04 o 
   0   7  15        1.67       24.18     16.55 o 
   1   7  15        6.53       25.44     19.38 o 
  -3   8  15        2.87       19.78     13.96 o 
  -2   8  15        2.95        5.52     15.77 o 
  -1   8  15       35.47       62.10     16.85 o 
   0   8  15        7.43        2.10     18.24 o 
  -3   9  15       21.97       24.91     19.69 o 
  -2   9  15       42.99       45.65     12.61 o 
  -1   9  15        6.78       13.87     12.26 o 
   0   9  15        4.15       34.71     18.42 o 
  -2   0  16        7.67        4.53     32.71 o 
   0   0  16       22.29       42.93     19.96 o 
  -3   1  16        0.76       11.98     14.23 o 
  -2   1  16       14.69       12.76     10.79 o 
  -1   1  16        0.47       13.17     11.47 o 
   0   1  16       16.06       15.33     12.35 o 
   1   1  16        1.02       19.93     12.60 o 
  -3   2  16       10.28       26.85     16.95 o 
  -2   2  16        0.25       11.05     10.80 o 
  -1   2  16       23.39       21.06     11.98 o 
   0   2  16        2.78        0.00     11.96 o 
  -3   3  16        0.07       18.18     16.28 o 
  -2   3  16       57.05       74.22     16.39 o 
  -1   3  16       16.77       17.99     18.32 o 
   0   3  16        1.29        6.37     11.63 o 
  -3   4  16       36.46       31.99     11.82 o 
  -2   4  16       16.03       29.20     11.60 o 
  -1   4  16        9.06       10.89     11.46 o 
   0   4  16       42.88       39.66     12.86 o 
  -3   5  16        0.80        5.78     10.42 o 
  -2   5  16        7.01       19.39     11.56 o 
  -1   5  16        0.10        3.00     11.07 o 
   0   5  16        3.71       17.77     12.09 o 
  -2   6  16        2.94       10.70     11.06 o 
  -1   6  16        0.40       17.06     11.93 o 
                                                 
